# Supplementary material for: Molecular Biomarkers of Neovascular Age-Related Macular Degeneration With Incomplete Response to Anti-Vascular Endothelial Growth Factor Treatment
Source: Front Pharmacol. 2020 Dec 29;11:594087. doi: 10.3389/fphar.2020.594087 (PMC7802772; doi:10.3389/fphar.2020.594087)
Supplement: Supplementary file 1 [file datasheet1.xlsx]

## Sheet: Perseus-LFQ-IBAQ
Mass spectrometry data were processed with MaxQuant software and results exported into Perseus for filtering and GO/KEGG annotations. Both LFQ (MaxQuant normalized protein intensities) and iBAQ (normalized by column median substraction) quantitative values are displayed as log2 transformed intensities.
Log2 LFQ intensity C1-11104	Log2 LFQ intensity C2-11105	Log2 LFQ intensity C3-11106	Log2 LFQ intensity C4-11107	Log2 LFQ intensity C5-11108	Log2 LFQ intensity C6-11233	Log2 LFQ intensity C8-11234	Log2 LFQ intensity C11-11235	Log2 LFQ intensity C12-11236	Log2 LFQ intensity C13-11237	Log2 LFQ intensity N1-11099	Log2 LFQ intensity N2-11100	Log2 LFQ intensity N3-11101	Log2 LFQ intensity N5-11102	Log2 LFQ intensity N6-11103	Log2 LFQ intensity N8-11238	Log2 LFQ intensity N9-11239	Log2 LFQ intensity N10-11240	Log2 LFQ intensity N11-11241	Log2 LFQ intensity N12-11242	Log2 LFQ intensity R1-11094	Log2 LFQ intensity R2-11095	Log2 LFQ intensity R3-11096	Log2 LFQ intensity R4-11097	Log2 LFQ intensity R5-11098	Log2 LFQ intensity R7-11243	Log2 LFQ intensity R8-11244	Log2 LFQ intensity R9-11245	Log2 LFQ intensity R10-11246	Log2 LFQ intensity R11-11247	Log2 iBAQ C1-11104	Log2 iBAQ C2-11105	Log2 iBAQ C3-11106	Log2 iBAQ C4-11107	Log2 iBAQ C5-11108	Log2 iBAQ C6-11233	Log2 iBAQ C8-11234	Log2 iBAQ C11-11235	Log2 iBAQ C12-11236	Log2 iBAQ C13-11237	Log2 iBAQ N1-11099	Log2 iBAQ N2-11100	Log2 iBAQ N3-11101	Log2 iBAQ N5-11102	Log2 iBAQ N6-11103	Log2 iBAQ N8-11238	Log2 iBAQ N9-11239	Log2 iBAQ N10-11240	Log2 iBAQ N11-11241	Log2 iBAQ N12-11242
Ctrl	Ctrl	Ctrl	Ctrl	Ctrl	Ctrl	Ctrl	Ctrl	Ctrl	Ctrl	Neo	Neo	Neo	Neo	Neo	Neo	Neo	Neo	Neo	Neo	Refr	Refr	Refr	Refr	Refr	Refr	Refr	Refr	Refr	Refr	Ctrl	Ctrl	Ctrl	Ctrl	Ctrl	Ctrl	Ctrl	Ctrl	Ctrl	Ctrl	Neo	Neo	Neo	Neo	Neo	Neo	Neo	Neo	Neo	Neo
NaN	NaN	NaN	NaN	NaN	24.1122	20.0068	27.3185	22.3945	27.5115	NaN	NaN	NaN	NaN	NaN	23.6426	23.4727	24.9253	NaN	25.2948	NaN	NaN	NaN	NaN	NaN	21.3587	16.8353	20.9219	21.4835	17.3236	NaN	NaN	NaN	NaN	NaN	-1.12768	-7.85009	0.728661	-3.40405	1.20691	NaN	-3.90771	NaN	NaN	NaN	-0.739786	-0.942776	-1.12826	NaN	-0.7543
NaN	NaN	NaN	24.1094	NaN	26.4272	23.4007	27.9373	27.0686	24.1493	22.6147	NaN	NaN	NaN	20.0047	26.3473	26.723	28.0105	22.2261	29.3486	NaN	18.5871	NaN	20.0121	NaN	22.3177	19.5279	23.573	22.2574	22.425	NaN	NaN	NaN	-2.33056	NaN	1.67535	-1.43565	2.80258	2.23512	-1.20957	-3.82489	NaN	NaN	NaN	-5.2046	1.42575	2.24933	3.42639	-2.4506	4.61786
NaN	NaN	NaN	23.2491	NaN	24.6951	21.1226	27.462	21.7367	24.1491	NaN	NaN	NaN	NaN	19.1061	23.9202	23.5886	25.0453	19.4097	26.1206	NaN	NaN	NaN	NaN	NaN	18.3079	NaN	20.4215	20.3039	17.8956	NaN	NaN	NaN	-2.11665	NaN	0.377295	-4.24327	3.13498	-3.5337	0.210089	NaN	NaN	NaN	NaN	-6.39397	0.0991783	-1.25637	0.181732	-5.39937	1.92118
21.6563	22.5893	NaN	NaN	19.9039	21.4292	19.6545	NaN	20.2355	16.7075	19.8224	NaN	18.0103	NaN	NaN	24.737	25.8634	20.2805	20.9741	24.8624	18.97	NaN	20.1525	20.2411	19.9249	16.5248	NaN	18.5381	18.0688	17.3415	-1.08283	-0.462057	NaN	NaN	-4.53196	-1.62568	-2.85179	NaN	-2.30973	-6.4334	-3.41826	NaN	-3.70905	NaN	NaN	1.22129	2.03768	-1.70858	-2.89312	0.426253
21.7243	21.2771	NaN	26.981	22.97	29.1576	26.6506	30.5676	28.993	27.0455	23.9402	18.571	NaN	22.8987	26.5985	29.3573	30.3444	30.2061	26.9842	29.9662	22.61	24.4939	15.7149	23.1644	21.3526	26.1279	22.331	25.616	25.7509	25.5515	-4.0052	-3.53952	NaN	2.06611	-2.54409	4.53892	1.75457	6.00356	4.5309	2.00143	-1.26894	-7.02381	NaN	-1.95582	1.19663	5.0645	5.908	5.86949	2.42759	5.54511
NaN	NaN	21.8148	25.9121	22.7094	26.4879	23.3877	27.3734	27.319	23.0174	24.6671	23.3655	21.6235	24.2805	26.0897	25.6423	28.4898	28.2405	24.667	26.9644	23.0883	22.5388	NaN	23.2597	22.669	NaN	22.1727	19.8946	20.9032	23.2801	NaN	NaN	-4.04729	-0.249176	-3.67803	1.73424	-2.37908	2.60775	2.85835	-3.96387	-1.46848	-2.6454	-3.96305	-1.17011	0.566608	0.125523	4.04021	3.87048	-0.404083	2.67991
18.3192	20.8028	15.961	20.8724	17.8447	20.492	20.1739	21.414	20.2514	19.6547	18.5346	NaN	NaN	18.9728	NaN	20.1612	21.7925	21.2726	18.1939	25.7697	18.8369	17.0372	NaN	16.4018	17.4056	NaN	NaN	18.7112	NaN	NaN	-5.055	-2.33804	-7.60422	-2.71114	-5.62046	-2.49018	-3.7822	-1.51271	-3.54845	-3.26347	-4.65376	NaN	NaN	-2.8453	NaN	-1.83616	-0.0643139	-1.93076	-5.64592	3.38201
22.6743	18.2801	NaN	NaN	NaN	19.6926	25.952	22.4149	20.5645	20.8076	NaN	NaN	NaN	NaN	NaN	21.0685	20.5072	20.0109	20.3164	21.0271	NaN	NaN	NaN	NaN	NaN	18.0688	NaN	NaN	17.2241	NaN	-1.13119	-5.13204	NaN	NaN	NaN	-3.32064	2.26389	0.680792	-2.12891	-2.33376	NaN	NaN	NaN	NaN	NaN	-2.23545	-1.79297	-2.23843	-2.47458	-1.66616
24.1301	23.2741	18.261	27.9041	23.7993	30.1498	26.8382	30.7135	29.8228	26.3705	25.5298	18.4547	21.2814	25.6629	28.382	29.384	31.4937	32.2203	28.1798	30.4451	24.9779	25.6926	18.5402	25.266	19.7351	25.5184	25.496	24.7566	25.3642	26.5294	0.771513	-1.03657	-5.65829	2.80738	-0.871572	5.41575	2.10134	6.07719	5.40174	1.75035	-0.508163	-4.58233	-3.0327	-0.117988	3.31516	5.01272	7.03782	7.62573	3.90735	6.08438
26.9012	22.8497	18.796	25.4995	24.836	23.3746	23.9096	23.9462	25.9357	25.4406	23.9506	25.8098	25.3884	23.9773	24.8014	25.1694	24.4886	24.4825	20.5835	24.4598	23.426	NaN	17.0468	21.7934	NaN	18.7614	NaN	22.5593	26.844	19.4965	3.1839	-0.557995	-5.60262	2.36351	1.80003	0.951803	0.703768	1.6305	2.32317	2.58888	0.842508	2.5274	3.16046	1.87125	1.50273	2.76824	3.21291	2.91544	-1.70761	1.15528
NaN	NaN	NaN	NaN	NaN	23.3081	22.2864	24.8609	22.2129	23.1384	NaN	NaN	NaN	NaN	NaN	23.2503	23.3795	22.7041	20.6798	24.0469	NaN	NaN	NaN	NaN	NaN	NaN	NaN	20.684	20.0759	19.7752	NaN	NaN	NaN	NaN	NaN	-1.34879	-2.59836	0.999161	-1.56649	-1.54669	NaN	NaN	NaN	NaN	NaN	-1.00343	-0.731058	-2.24762	-3.92048	0.540929
NaN	NaN	NaN	NaN	NaN	23.7784	21.9258	25.5464	24.2502	25.3168	NaN	NaN	NaN	NaN	NaN	23.7238	24.5768	25.4613	20.8038	24.5287	NaN	NaN	NaN	NaN	NaN	19.8031	21.9022	23.2888	19.9439	NaN	NaN	NaN	NaN	NaN	NaN	-1.0362	-3.0887	0.783539	-0.503023	0.959805	NaN	NaN	NaN	NaN	NaN	-0.582396	0.176748	1.11194	-5.32889	0.557387
NaN	NaN	NaN	NaN	NaN	19.3914	26.0683	19.474	17.9808	18.6966	NaN	NaN	NaN	NaN	21.6028	21.5716	21.3459	17.3748	20.4494	20.5437	NaN	NaN	NaN	NaN	NaN	NaN	18.225	18.0077	17.462	18.4434	NaN	NaN	NaN	NaN	NaN	-0.961428	2.86646	-2.59305	-2.89611	-2.09127	NaN	NaN	NaN	NaN	-2.47859	-0.41843	-0.571188	-3.92932	-2.02516	-1.98201
NaN	NaN	NaN	NaN	NaN	22.1331	19.9567	24.0243	20.8819	20.5861	NaN	NaN	NaN	NaN	NaN	21.4644	21.4381	20.176	19.6563	22.3704	NaN	NaN	NaN	NaN	NaN	18.5969	NaN	NaN	NaN	NaN	NaN	NaN	NaN	NaN	NaN	-0.44916	-3.19508	0.654684	-1.8992	-4.28905	NaN	NaN	NaN	NaN	NaN	-2.01509	-1.58271	-2.19653	-4.98961	0.268706
22.31	21.4823	NaN	NaN	19.7748	22.1635	25.6903	20.7266	18.4502	NaN	19.8977	20.2125	NaN	NaN	NaN	22.4937	24.047	21.2742	20.1206	22.3773	18.7364	NaN	NaN	NaN	18.7548	NaN	17.9278	20.5733	18.6936	20.6029	-2.91623	-3.2392	NaN	NaN	-4.54227	-1.18097	1.79603	-1.75578	-6.22925	NaN	-4.66093	-4.16136	NaN	NaN	NaN	-1.46186	0.677177	-2.1228	-2.00432	0.270017
26.1287	20.9326	21.7692	28.5918	25.8259	29.6231	26.5243	30.0556	30.4883	27.3499	25.5964	23.5606	21.2993	24.1219	28.7346	28.9928	31.4006	31.5125	27.276	29.8718	23.1138	25.3096	NaN	25.0484	23.2657	25.9829	25.9634	23.8301	25.518	26.9302	1.56018	-3.26443	-3.23779	3.74799	0.161936	5.22118	1.36027	5.75298	5.81198	2.64478	0.138586	-1.79883	-4.13994	-0.919721	3.67834	4.54423	6.78129	6.93365	2.79232	5.53175
20.4781	NaN	NaN	25.146	NaN	24.3721	19.8371	27.6611	19.1571	27.7305	24.3123	16.5223	17.5819	NaN	19.3551	22.1329	23.4733	NaN	19.9682	25.138	17.5723	18.2618	19.6402	NaN	NaN	17.2862	22.8834	19.5015	NaN	16.6941	-3.53962	NaN	NaN	-0.106337	NaN	0.556601	-4.27246	3.0405	-5.63832	2.96236	-1.46532	-7.34491	-6.42531	NaN	-3.78826	-1.34716	-1.63492	NaN	-5.31383	0.343186
26.9434	23.4372	20.5389	25.4928	23.3148	25.0775	19.345	24.8883	21.29	22.6508	21.6215	NaN	20.4524	NaN	19.9105	20.2697	25.3008	28.0953	NaN	23.2747	19.2329	20.4448	18.2136	21.5888	18.5225	20.7628	NaN	19.0827	20.623	26.0994	1.62529	-1.48259	-5.64625	0.593758	-1.10589	1.76491	-4.88527	-0.255896	-2.44813	-2.13848	-2.92262	NaN	-6.23661	NaN	-3.7098	-3.71758	1.5146	3.47024	NaN	-1.44316
NaN	NaN	NaN	21.9795	NaN	21.0255	17.2091	23.1602	17.678	17.8954	NaN	24.3481	NaN	16.5342	NaN	18.8403	18.971	16.7097	15.6584	20.5331	NaN	NaN	NaN	16.6521	16.4124	16.3316	NaN	16.2561	17.3095	17.0553	NaN	NaN	NaN	-6.37603	NaN	-5.94595	-8.11586	-4.2912	-9.7282	-8.02078	NaN	-4.45956	NaN	-10.3013	NaN	-6.77023	-6.40076	-9.18631	-11.0413	-3.10052
21.0608	23.7011	NaN	NaN	17.5756	21.5282	26.9923	19.8953	17.061	20.3669	NaN	NaN	17.7429	NaN	22.3815	19.7552	22.8224	21.7624	20.4306	21.0374	NaN	NaN	20.5078	NaN	18.734	17.3742	NaN	19.5362	18.3248	17.8515	-5.17109	-1.35797	NaN	NaN	-6.13364	-1.52766	2.28144	-3.44189	-5.99403	-6.71929	NaN	NaN	-7.58886	NaN	-3.78906	-2.44239	0.273354	-1.86242	-1.51807	-1.01277
NaN	NaN	NaN	NaN	NaN	19.6892	20.1679	20.4426	18.1985	18.8851	NaN	NaN	NaN	NaN	NaN	18.4388	19.0082	19.402	NaN	20.8547	NaN	NaN	NaN	NaN	NaN	NaN	NaN	17.8181	16.9249	NaN	NaN	NaN	NaN	NaN	NaN	-2.65232	-2.52153	-1.5601	-5.1538	-4.97955	NaN	NaN	NaN	NaN	NaN	-4.89752	-4.18358	-2.66154	NaN	-1.23221
NaN	NaN	NaN	20.5601	NaN	22.8212	24.2785	22.4172	23.835	23.3337	NaN	NaN	17.8389	NaN	21.2917	21.2636	22.7046	25.1963	18.2017	22.5935	NaN	NaN	NaN	NaN	NaN	18.3353	NaN	20.1686	NaN	NaN	NaN	NaN	NaN	-2.60675	NaN	0.175232	0.380722	-0.510344	0.281363	0.438559	NaN	NaN	-6.53462	NaN	-2.50512	-0.439177	0.417336	2.62175	-4.9437	-1.27178
27.9654	28.1758	24.6984	24.9431	25.5925	26.8025	28.629	22.8198	20.6621	19.4843	25.628	26.3491	25.4752	24.4883	24.5522	24.4322	28.488	24.0166	26.4965	27.3649	24.5093	20.4733	27.0089	19.983	27.0135	21.4569	24.0925	22.6872	24.1936	25.7413	3.32265	4.34579	-0.636574	0.126616	0.586615	3.42203	4.85207	-1.53654	-3.44953	-5.06957	1.2326	1.77183	1.43066	-0.0429716	-0.868248	0.0533524	5.17666	-0.166845	2.54555	3.84167
NaN	NaN	NaN	NaN	NaN	23.7704	22.3722	26.3578	23.5345	23.3037	22.787	NaN	NaN	21.4638	NaN	24.9066	23.6626	23.473	21.1014	25.1448	NaN	20.3564	NaN	NaN	NaN	21.0132	NaN	20.807	22.2904	21.7486	NaN	NaN	NaN	NaN	NaN	1.03212	-2.48891	2.92384	-0.716473	-0.456726	-1.46601	-2.78373	NaN	-3.51941	NaN	1.60341	-0.354147	0.668112	-3.19455	2.16843
21.959	NaN	NaN	NaN	NaN	18.6511	25.9089	22.5471	18.0003	18.8289	NaN	NaN	NaN	NaN	NaN	18.3018	19.6622	NaN	NaN	19.2821	NaN	NaN	NaN	NaN	NaN	NaN	NaN	NaN	NaN	17.1493	-2.16494	NaN	NaN	NaN	NaN	-6.45477	2.17821	0.44054	-3.97105	-4.0815	NaN	NaN	NaN	NaN	NaN	-4.26941	-1.91576	NaN	NaN	-3.23279
21.1486	NaN	20.4181	23.786	NaN	25.894	23.2764	28.1485	25.5221	25.2787	24.6037	NaN	21.1125	22.3023	21.2929	25.8536	26.1931	25.8789	21.2607	27.9049	NaN	23.264	22.0839	21.8224	21.4573	22.8264	21.3018	22.0699	22.9417	21.478	-5.08135	NaN	-6.28623	-2.46646	NaN	1.28225	-1.58049	3.72732	1.17861	-0.0285549	-1.49448	NaN	-4.3571	-3.70908	-4.63446	1.39753	1.99959	1.69217	-4.04231	3.60173
19.1821	19.1168	NaN	21.5734	22.0312	NaN	NaN	NaN	NaN	NaN	NaN	26.8943	NaN	20.1124	20.9214	NaN	NaN	NaN	NaN	22.492	17.3592	19.8167	NaN	17.0092	22.1348	22.5093	22.7408	NaN	NaN	23.5232	-2.58548	-2.94846	NaN	0.668612	-0.450981	NaN	NaN	NaN	NaN	NaN	NaN	4.3198	NaN	-2.07184	-1.47306	NaN	NaN	NaN	NaN	0.985826
30.0632	30.4325	27.6339	27.5969	27.6244	29.1408	29.896	26.7599	26.1451	25.9692	28.7625	28.861	27.9221	28.1086	28.9729	31.302	30.9343	29.1546	29.6775	30.0521	27.3265	24.751	29.6333	26.7074	29.6862	26.6506	25.2528	28.8393	28.2589	28.1927	5.51009	6.81019	3.25283	3.28387	3.01002	5.38924	6.18514	2.59357	1.68319	0.631355	4.3867	4.46085	3.67532	4.04273	4.37404	7.77095	7.49581	5.95941	6.07777	6.69872
NaN	NaN	NaN	NaN	NaN	22.3001	24.4159	20.6444	NaN	21.994	NaN	NaN	NaN	NaN	NaN	22.7486	23.3422	20.5228	21.2079	21.3646	NaN	NaN	NaN	NaN	NaN	NaN	NaN	20.2789	NaN	19.8262	NaN	NaN	NaN	NaN	NaN	-2.61217	-0.641993	-4.8282	NaN	-3.06111	NaN	NaN	NaN	NaN	NaN	-1.6247	-1.03991	-4.62644	-2.83848	-3.99228
NaN	NaN	NaN	NaN	NaN	22.2904	19.6749	21.715	21.7067	24.2579	NaN	NaN	NaN	NaN	NaN	NaN	20.7579	21.7246	20.0996	21.9767	NaN	NaN	NaN	NaN	NaN	19.6272	19.308	NaN	NaN	NaN	NaN	NaN	NaN	NaN	NaN	-0.0657368	-3.64006	-1.49861	-1.452	1.20067	NaN	NaN	NaN	NaN	NaN	NaN	-2.16774	-1.3921	-2.70815	-0.358275
NaN	21.7568	NaN	NaN	NaN	20.8554	22.746	NaN	NaN	NaN	20.2348	NaN	NaN	NaN	NaN	NaN	23.0653	19.9451	20.4104	21.0002	19.3016	NaN	NaN	NaN	NaN	NaN	NaN	NaN	NaN	NaN	-4.15499	-2.9048	NaN	NaN	NaN	-3.95111	-1.13339	NaN	NaN	NaN	-6.742	NaN	NaN	NaN	NaN	NaN	-1.02552	-6.08841	-4.12737	-3.24678
NaN	NaN	NaN	25.488	NaN	27.0702	23.6956	26.8287	25.5133	24.2144	21.8391	NaN	NaN	18.2886	24.7375	25.947	28.6339	26.4392	24.3573	27.4201	NaN	NaN	NaN	NaN	NaN	23.1975	NaN	24.0239	22.0715	23.0355	NaN	NaN	NaN	-0.22102	NaN	2.28252	-1.71955	2.13993	0.592056	-0.766815	-3.79168	NaN	NaN	-6.20229	-0.444803	1.49655	4.25518	2.24282	0.0741215	3.46023
NaN	NaN	NaN	26.1584	NaN	27.9109	25.0549	29.0718	28.7456	24.9637	21.6446	17.5605	20.3856	20.3392	21.3119	27.3451	28.0775	29.0809	23.0606	30.5786	NaN	21.909	NaN	23.0132	NaN	22.6079	NaN	23.2463	21.4471	21.7407	NaN	NaN	NaN	-2.49023	NaN	0.497793	-2.45738	2.04358	1.41219	-2.15227	-6.87607	-8.27576	-7.48828	-7.34738	-5.83126	0.41118	1.00772	2.06002	1.30649	3.86584
22.2187	25.4747	17.9701	20.95	16.1726	25.9931	26.476	21.5099	20.4316	17.9771	21.253	19.6385	21.4714	17.5104	20.8106	25.993	26.5929	22.6927	24.0715	26.6085	21.9458	NaN	20.2275	NaN	24.2125	NaN	17.9903	22.4219	18.9245	21.7099	-0.850779	2.01505	-5.45589	-3.62648	-7.53593	2.3101	2.87922	0.0784397	-1.95226	-5.92822	-1.46416	-4.62249	-3.86117	-6.01666	-3.37137	2.23825	3.15271	-0.3806	1.24202	3.3375
21.1217	21.7889	NaN	NaN	NaN	21.1887	23.7954	21.3122	NaN	NaN	NaN	NaN	NaN	NaN	NaN	19.6498	22.8635	NaN	19.7479	20.1451	NaN	NaN	NaN	NaN	19.4465	NaN	NaN	NaN	18.5724	NaN	-2.77167	-1.41882	NaN	NaN	NaN	-1.65746	0.551899	-1.85275	NaN	NaN	NaN	NaN	NaN	NaN	NaN	-2.54815	0.412327	NaN	-4.20648	-2.31542
NaN	17.5327	21.6724	22.4007	21.3274	23.4843	22.4569	25.3115	22.0927	21.2041	23.2371	22.0786	19.3843	21.2199	20.8406	24.3955	24.5889	22.1035	19.9357	23.9413	18.7954	20.3881	NaN	18.272	21.5824	22.9039	19.7341	20.0797	22.7446	21.2808	NaN	-6.48425	-3.59092	-2.90232	-4.21857	-1.01171	-1.96963	0.944675	-2.04498	-3.28965	-2.04602	-3.08727	-5.20986	-3.23945	-4.99136	0.319429	0.326797	-1.8927	-4.17291	-0.257854
22.9171	NaN	19.7522	NaN	18.7937	23.4423	NaN	NaN	21.8787	24.4315	24.3466	26.8601	21.1962	NaN	NaN	23.5707	21.158	23.1973	NaN	26.6155	23.1359	NaN	NaN	21.8718	NaN	21.5587	NaN	20.423	23.4855	23.469	-1.1205	NaN	-3.50496	NaN	-4.71437	1.75218	NaN	NaN	0.569893	1.96848	1.511	4.40685	-1.37262	NaN	NaN	1.65911	0.661783	2.85043	NaN	5.04187
16.2845	14.6587	17.1767	23.8807	15.5648	22.9653	22.0742	26.1251	22.5189	19.1681	20.5078	17.5097	NaN	18.8525	20.581	22.1119	22.6577	18.515	19.4698	24.1612	15.9731	17.2674	NaN	18.5719	18.7878	19.428	18.6023	21.5592	20.979	19.8166	-9.5062	-9.87323	-8.16654	-2.60631	-10.3306	-1.98034	-3.11227	0.339651	-2.98644	-6.17448	-5.31487	-8.40211	NaN	-6.30373	-4.93467	-2.53593	-2.13579	-5.8602	-4.93613	-0.931632
NaN	NaN	NaN	NaN	NaN	17.8753	24.0856	NaN	16.6609	16.6807	NaN	NaN	NaN	NaN	NaN	17.883	17.7625	18.3604	17.0603	17.4748	NaN	NaN	NaN	NaN	NaN	NaN	NaN	16.0784	16.4201	NaN	NaN	NaN	NaN	NaN	NaN	-4.18974	0.889973	NaN	-4.56766	-5.15475	NaN	NaN	NaN	NaN	NaN	-2.1475	-1.95383	-1.57144	-3.93397	-2.49288
27.1981	26.9322	28.5788	32.3134	28.2683	32.8298	31.753	35.6915	33.6973	30.8868	29.6489	26.7383	26.6798	29.1789	30.513	33.6685	32.7377	32.393	30.9977	35.5166	27.3684	30.3873	26.4526	28.6998	27.6221	30.8046	29.284	31.5048	31.132	30.504	2.49333	2.20222	3.67532	7.6249	3.25167	8.6352	7.16461	11.474	9.49263	6.40781	4.93972	1.82214	1.22965	4.38094	5.57819	9.49556	8.69103	8.42802	6.99166	11.5633
30.7098	27.8019	29.9123	33.2076	29.2348	33.809	32.5388	36.2307	34.1756	33.7697	31.173	29.1493	28.2208	29.8825	31.585	34.449	33.6343	33.9972	32.09	36.0303	29.8429	30.9528	27.4854	30.3099	29.3907	31.6488	30.6425	32.2904	32.0426	31.3974	5.51593	2.69486	4.81534	8.39791	4.01366	9.18738	7.34188	11.5512	9.49791	9.09865	6.12863	3.80054	2.91813	4.79808	6.63509	9.73285	9.06363	9.44903	7.66323	11.4669
24.9832	25.8058	24.2282	22.4773	23.7573	26.8998	26.9091	22.6635	20.6709	21.0686	23.2945	21.3877	22.5451	20.3081	23.4068	25.6776	28.0417	23.8939	24.4843	26.4406	23.1017	21.4528	23.6874	20.7958	25.2623	19.8975	20.3993	24.1809	23.2855	23.3819	-0.345531	0.909216	-1.81044	-3.37174	-2.06736	2.54072	2.41364	-1.93389	-3.78615	-4.11479	-2.44969	-4.85213	-3.41751	-6.04635	-2.70863	1.51261	3.71964	-0.133131	0.345215	2.31536
23.092	22.3573	NaN	NaN	21.6062	23.294	25.8839	21.8946	21.2057	21.5302	NaN	NaN	22.0088	21.2869	NaN	21.9526	23.9606	23.4296	NaN	23.0308	NaN	19.3452	20.9461	NaN	22.7924	NaN	NaN	21.5773	22.1786	20.4091	-2.79274	0.422113	NaN	NaN	-1.6036	1.14014	2.98046	-4.35157	-1.15897	-4.13104	NaN	NaN	-5.10019	-1.40866	NaN	-2.64897	2.68701	0.403072	NaN	0.516988
25.0735	25.0878	21.3765	28.1428	25.7216	29.0467	26.6914	30.5811	28.9341	28.3026	25.9572	21.5567	20.1723	23.6258	27.6935	29.5617	30.1476	29.3415	27.1705	30.7647	26.0268	26.212	19.3283	26.4186	22.9748	26.1515	25.2244	26.2528	26.5129	27.1387	-0.341545	-0.572996	-3.31052	3.00817	-0.740416	4.22913	1.44368	5.91753	4.16731	3.43227	0.176527	-3.25421	-4.16287	-1.52273	1.77471	4.77333	5.40337	4.68767	2.76229	5.95103
22.3898	23.2748	23.8851	23.1064	23.7018	NaN	23.0689	NaN	22.9895	24.3384	24.5938	24.0266	25.9215	23.9682	NaN	24.752	24.2232	25.1873	NaN	21.685	NaN	23.4736	23.2378	22.567	22.2034	22.5553	22.737	23.1432	NaN	23.5955	-1.24953	3.29431	2.35998	-0.271242	1.76448	NaN	0.146704	NaN	1.58236	0.945755	2.78501	1.36953	2.96007	0.682437	NaN	3.0437	1.64434	2.60012	NaN	-0.92283
24.2618	22.4901	22.3321	22.435	24.0359	24.1075	24.1911	24.5998	24.5073	24.9091	23.6136	23.8162	22.7119	23.2862	26.2069	25.2639	23.8864	24.1451	23.9257	24.5715	21.4574	22.6931	22.3342	21.4374	22.4843	22.434	23.3389	24.6242	23.7162	23.8266	2.30682	-0.248167	0.367004	0.439264	1.89528	1.81612	1.8495	2.43519	3.23256	3.36759	1.77676	1.93317	0.828228	0.973849	3.68827	3.87986	2.76704	2.8554	1.54533	3.37479
22.3749	NaN	NaN	NaN	NaN	21.8792	22.7651	19.6108	19.1525	20.3368	NaN	NaN	NaN	NaN	NaN	21.9077	23.4358	21.2029	20.9406	20.6704	NaN	NaN	20.3231	NaN	20.9419	19.889	NaN	20.3591	20.6932	19.8676	-4.02114	NaN	NaN	NaN	NaN	-1.98845	-1.35019	-5.39974	-5.67322	-5.45419	NaN	NaN	NaN	NaN	NaN	-1.01851	-0.573059	-2.49522	-2.27176	-2.52025
27.2897	28.0824	24.3535	24.7846	27.0366	27.3526	29.0829	25.0541	24.6392	24.4429	26.0238	25.5702	25.9482	25.062	26.2581	27.7906	28.5091	26.3725	26.6576	27.0038	25.3834	24.4799	26.4748	24.6545	26.6264	24.0033	24.0288	25.7285	25.5035	25.5005	4.04317	5.2737	0.770166	1.09899	3.79655	4.96241	6.59358	2.28995	1.41685	0.600143	2.48972	2.2886	2.61528	0.997767	3.20528	5.21145	6.032	3.90893	4.01078	4.72097
21.7997	21.0047	NaN	20.135	21.1612	21.202	24.9115	20.409	NaN	NaN	NaN	NaN	NaN	NaN	NaN	21.3496	22.3077	20.3553	20.0973	21.2625	NaN	NaN	20.1995	NaN	NaN	NaN	NaN	20.348	18.8518	NaN	-0.192295	-1.46404	NaN	-2.42783	-1.1884	-1.94517	2.03065	-2.20385	NaN	NaN	NaN	NaN	NaN	NaN	NaN	-1.35274	-0.0429211	-2.23285	-2.78168	-1.26381
25.6434	24.3187	21.2476	23.6725	24.1379	23.6624	26.1336	22.5448	22.5876	23.0257	23.435	23.727	23.759	23.2087	22.5679	24.888	24.8038	22.8014	NaN	23.0486	23.576	22.3362	23.5181	19.9288	24.1153	22.6282	19.3866	20.5301	24.0677	23.2717	0.692699	0.153425	-4.37681	-0.761538	-0.587425	1.46606	3.66505	1.22038	-0.48115	0.948736	-1.07567	-1.13619	0.28372	-2.29042	-2.50054	3.18724	1.66713	1.08885	NaN	-0.275187
21.4504	22.4039	NaN	NaN	20.6338	21.8099	26.2611	18.9211	17.5786	NaN	NaN	20.3586	NaN	19.1917	21.8848	19.1866	21.1695	NaN	16.09	19.1023	NaN	NaN	18.8078	NaN	NaN	18.3156	18.5942	18.2392	19.1651	17.0047	-3.14076	-1.67331	NaN	NaN	-4.62732	-1.71724	2.66743	-3.8173	-6.06268	NaN	NaN	-5.00801	NaN	-5.06419	-2.38467	-3.16615	-2.46212	NaN	-6.75352	-3.07501
NaN	NaN	NaN	21.9859	22.3478	22.2832	NaN	24.6391	21.9949	23.1747	21.682	23.1085	20.4322	20.3451	23.4763	24.0677	23.9189	22.6065	20.7601	23.8699	21.7464	22.1382	NaN	21.6688	21.8053	21.9002	18.6787	20.5819	21.835	20.5783	NaN	NaN	NaN	-1.82436	-0.428963	0.574614	NaN	2.29091	-0.749329	0.811852	-2.43726	0.0466805	-3.40225	-3.25986	0.5966	2.13563	1.70745	0.521082	-2.01219	1.39796
NaN	NaN	NaN	NaN	NaN	20.2675	17.3673	23.6082	18.2413	19.0181	NaN	NaN	NaN	NaN	NaN	20.0342	19.1425	17.1513	NaN	20.0332	NaN	NaN	NaN	NaN	NaN	18.6349	NaN	17.1293	NaN	NaN	NaN	NaN	NaN	NaN	NaN	-3.15731	-7.99533	-1.07062	-7.23443	-6.13832	NaN	NaN	NaN	NaN	NaN	-4.76568	-3.53501	-7.94834	NaN	-3.89261
21.5013	19.7217	NaN	NaN	NaN	21.5548	24.0565	20.27	20.3499	19.6778	NaN	NaN	20.2453	19.8984	NaN	22.6206	22.7287	21.5835	21.3276	22.2149	19.3186	NaN	NaN	19.8705	20.4334	20.0858	19.8979	20.3918	21.5159	20.9623	-3.21284	-4.84989	NaN	NaN	NaN	-1.73342	-0.438313	-2.88974	-1.82482	-3.73322	NaN	NaN	-5.4476	-5.56041	NaN	-0.901781	-0.396193	-1.76632	-2.68374	-1.14148
30.1397	26.5185	29.1828	31.1955	27.4915	32.4755	30.3496	34.6833	30.475	33.3678	30.7601	28.0494	28.4171	27.7345	29.5933	32.6452	31.84	33.0628	30.7283	32.3903	29.6078	29.2415	25.8289	30.146	27.8417	30.646	29.9646	30.4191	30.8492	28.814	5.20259	1.03107	4.16478	7.18177	1.59904	8.15386	5.56906	10.3057	6.27707	8.81464	5.71973	3.13252	3.32516	2.74835	4.7959	8.46844	7.72692	8.86899	6.66237	8.24569
19.8198	19.2146	20.3532	20.0515	19.0352	NaN	NaN	NaN	NaN	NaN	NaN	NaN	20.3066	19.6409	NaN	NaN	NaN	NaN	NaN	NaN	19.0404	18.9183	NaN	NaN	18.407	NaN	NaN	NaN	NaN	NaN	-5.27534	-5.39504	-4.6709	-4.60143	-6.12088	-4.35864	NaN	-3.98627	NaN	NaN	NaN	NaN	-3.24244	-3.85399	NaN	NaN	NaN	-3.79127	-4.63666	-4.16545
25.9131	26.7676	22.7452	25.8511	24.2125	26.3535	27.0009	25.0566	25.1905	24.7854	25.0927	25.3908	24.7446	24.4636	24.7936	26.0365	27.665	25.0664	25.6879	27.8654	25.2066	23.4583	25.4392	22.5756	26.6454	23.9226	23.301	24.86	24.2101	25.3631	2.37568	4.22512	-2.03613	2.90635	0.297512	3.86698	4.26494	2.25466	2.70272	2.33566	1.69378	2.4988	1.63574	1.37656	1.31586	3.50882	5.47603	2.48959	3.53677	5.57995
NaN	NaN	NaN	NaN	NaN	19.1756	20.8648	20.9476	18.5561	NaN	NaN	NaN	NaN	NaN	NaN	21.0065	19.9439	18.8892	18.9462	19.8819	NaN	NaN	NaN	NaN	NaN	NaN	18.5514	NaN	18.5994	18.5442	NaN	NaN	NaN	NaN	NaN	-7.75224	-4.95561	-5.82636	-8.14593	NaN	NaN	NaN	NaN	NaN	NaN	-6.19285	-5.53055	-6.38911	-6.57165	-4.32398
NaN	NaN	NaN	NaN	NaN	20.4111	22.2473	NaN	NaN	NaN	NaN	NaN	NaN	NaN	NaN	20.371	21.1203	20.0469	19.3525	19.8837	NaN	NaN	NaN	NaN	NaN	NaN	NaN	NaN	19.0157	NaN	NaN	NaN	NaN	NaN	NaN	-3.66293	-1.40444	NaN	NaN	NaN	NaN	NaN	NaN	NaN	NaN	-4.14404	-2.9658	-4.38913	-4.74658	-4.57851
25.9726	26.3603	23.469	24.4418	25.7869	25.9627	28.2115	24.1053	23.682	24.0163	25.3742	24.8713	24.3729	24.2407	25.4782	26.1388	26.2358	24.2646	24.8101	25.8823	23.8503	24.1038	24.9251	23.7713	25.5215	23.3621	23.1624	23.7743	23.7316	24.1796	2.08459	3.02992	1.55002	0.47859	2.16102	2.89661	4.97777	0.488714	-0.074276	-0.29472	1.52333	0.990679	0.829603	0.848929	1.55009	3.00455	3.58572	1.60734	1.52724	3.14306
23.9684	23.3339	18.3446	21.3317	24.4634	21.8151	26.0305	20.3351	18.7453	20.3715	22.4622	22.2838	22.52	20.6558	23.2443	23.327	22.4762	21.1205	20.2363	21.8355	NaN	21.4749	20.8004	22.3107	22.413	20.8541	19.9103	19.4262	20.7184	20.2142	-1.29849	-0.551041	-6.82991	-3.02373	-0.572006	-1.49898	2.31838	-1.31383	-3.63222	-4.0508	-2.84082	-3.03231	-4.00416	-2.90376	-1.86513	-0.43038	-0.486452	-1.81297	-2.64629	-0.412023
21.3745	19.9841	20.4343	19.6874	20.9864	NaN	NaN	NaN	NaN	NaN	21.3272	19.72	20.1127	21.9924	21.5995	NaN	NaN	NaN	NaN	NaN	19.7471	19.5102	NaN	19.9708	20.3276	NaN	NaN	NaN	NaN	NaN	-3.51723	-3.1977	-2.53962	-3.99871	-3.92742	NaN	NaN	NaN	NaN	NaN	-1.88431	-4.89137	-3.42002	-2.09874	-1.55725	NaN	NaN	-3.323	NaN	NaN
23.169	21.7593	20.8269	21.3888	23.7161	23.4193	25.5486	20.9842	20.638	21.8282	22.4718	22.2084	21.4345	21.3533	22.5125	24.9452	23.1134	22.5311	21.8348	21.0036	21.469	NaN	21.3506	NaN	21.5308	NaN	21.7079	22.0305	21.3298	19.5631	1.02214	0.332512	-2.16397	-0.322004	1.25472	2.18716	4.58338	-0.12192	-1.23866	0.781687	-0.359808	-0.00312424	-1.82208	-1.68935	0.829222	3.47249	2.6119	0.935579	0.612465	0.58199
16.5256	19.7135	17.4009	16.9998	16.8619	NaN	16.2017	NaN	NaN	NaN	20.7077	22.4718	31.0977	35.1023	31.8533	19.1586	NaN	NaN	33.9737	27.4425	16.3188	16.6375	17.2118	NaN	31.9986	34.1848	30.877	NaN	34.021	32.1074	-4.76484	-2.7579	-3.73094	-3.98157	-4.43306	NaN	-3.86053	NaN	NaN	NaN	-1.18584	-0.322824	5.85173	9.90268	6.62104	-3.38895	NaN	NaN	9.22779	3.02399
25.4315	22.8974	22.115	24.1704	23.3034	24.4903	22.3003	24.49	23.4125	24.5017	23.7613	24.6246	23.7996	24.3609	24.6313	23.4785	23.5863	23.9491	24.2401	24.019	22.5712	23.4218	23.0649	23.4293	23.2348	22.2268	21.208	24.0152	24.6862	22.2106	0.137438	-0.412416	-1.88632	-0.426758	-1.19332	1.92408	-1.13773	-0.220728	0.107307	0.827511	-1.24817	0.221493	-0.446674	-0.268149	-0.180704	-2.06725	0.0977421	0.495626	1.00332	-0.387414
24.4321	23.6337	26.0112	NaN	24.298	25.9335	25.6326	23.357	26.6656	24.5076	26.1543	26.6477	21.256	23.1734	25.1489	26.8322	25.6413	25.3832	23.2978	24.6991	25.2019	20.8743	22.833	23.5418	22.8281	22.5478	24.772	25.9727	24.0098	25.2809	2.04681	1.95794	4.28896	NaN	2.44497	4.16092	3.89799	1.40997	5.3803	2.15548	4.15837	4.75597	-2.23689	0.552299	3.19575	5.20075	4.74111	3.8403	0.705208	2.96504
20.7877	22.5946	NaN	19.5857	NaN	18.5066	24.1761	NaN	NaN	NaN	NaN	19.7361	NaN	NaN	20.6643	19.8006	22.0209	NaN	19.0593	24.3692	19.6458	NaN	NaN	NaN	21.6629	NaN	NaN	NaN	NaN	18.4057	-3.40624	-0.821392	NaN	-4.74732	NaN	-4.90496	-0.177876	NaN	NaN	NaN	NaN	-4.69438	NaN	NaN	-3.65386	-2.49449	-1.74502	NaN	-4.51308	1.12102
26.832	26.4365	22.0286	22.2727	NaN	26.3967	29.5354	25.8318	22.1388	21.0464	22.5632	24.9654	24.385	22.8965	21.1188	24.3007	27.84	24.9201	25.9299	27.3811	23.2086	21.8226	24.4224	22.3678	26.4974	23.7958	21.6974	22.6878	23.6101	25.9147	4.03321	4.69895	0.472176	0.418316	NaN	4.21843	7.09013	3.44477	0.161055	-1.19168	0.591791	2.26185	1.43355	0.932593	-0.0132179	3.45444	6.12948	2.99138	4.4069	5.31387
NaN	NaN	NaN	22.8262	22.5242	22.5209	22.4458	24.3555	20.5349	22.3583	NaN	22.0337	21.7714	21.8063	22.1295	24.2159	23.2704	20.9027	21.3489	22.8565	NaN	NaN	NaN	NaN	20.1533	21.9408	NaN	20.7554	22.1919	21.1416	NaN	NaN	NaN	-2.54514	-2.6626	-2.28321	-1.17901	1.67666	-3.06524	-0.744972	NaN	-2.17517	-3.87024	-3.78231	-2.77209	0.228769	-0.136089	-3.55113	-4.10021	-1.47436
23.8877	21.9341	21.9267	22.2914	23.4962	23.4916	21.8864	22.306	22.6867	23.1425	24.3629	24.3225	22.5602	23.2067	23.3317	22.8718	22.5971	22.715	22.1561	22.2068	22.4627	21.6658	22.4771	22.3179	22.3046	21.1255	20.4651	22.7555	22.7853	22.0109	0.0789089	-1.94721	-1.21236	-3.2026	-0.150806	-0.245338	-2.94764	-1.44326	-0.872871	0.427898	1.18725	1.11603	0.0440063	-0.904008	-0.628532	-1.58575	-0.368319	0.280708	-0.498432	-2.31282
24.6371	24.7794	22.8724	23.9135	24.4935	25.8577	29.0199	25.771	24.3746	24.7222	24.7368	21.6835	23.301	21.5403	24.5347	25.5914	26.3817	25.1105	23.9354	25.949	23.1492	22.5863	23.6359	20.6004	24.9089	23.8109	21.7102	23.9046	23.8108	24.6899	-0.928583	0.489164	-2.71784	-1.94636	-0.133856	2.2128	4.95039	1.66833	0.213713	-0.0529594	-0.307098	-4.257	-1.90333	-4.58512	-0.114346	1.45938	2.57062	1.20373	-0.452225	2.79671
NaN	21.0442	NaN	19.311	22.306	19.8936	20.3527	19.795	NaN	NaN	NaN	NaN	21.9347	NaN	NaN	20.9357	19.9869	21.5922	20.4081	21.3641	NaN	NaN	NaN	NaN	NaN	NaN	19.0106	20.4715	20.8287	19.8718	NaN	-0.307344	NaN	-2.46793	0.958782	-0.204418	0.173334	-1.07915	NaN	NaN	NaN	NaN	0.618736	NaN	NaN	1.35057	-0.908857	1.70055	0.38328	0.83038
26.6694	26.8597	24.873	25.8843	26.6554	25.6612	25.3958	25.8067	25.568	26.0197	25.5524	24.8301	25.476	26.2596	26.2723	26.5227	25.7867	25.9183	25.6842	24.7247	23.7616	23.8772	23.5394	26.3129	23.2155	24.9266	25.5342	25.3507	25.794	24.832	4.2704	5.18265	3.47881	3.7692	4.24097	4.8883	3.96947	4.46825	4.80341	4.1878	3.78156	2.44584	4.01263	4.18789	4.1336	5.57108	5.09371	5.08722	4.71888	4.03119
19.5498	16.7636	15.6126	17.7365	18.3154	NaN	NaN	NaN	NaN	NaN	17.4331	17.3805	18.1271	16.432	17.7775	NaN	NaN	NaN	NaN	NaN	16.1591	16.735	NaN	NaN	NaN	NaN	NaN	NaN	NaN	NaN	-4.61575	-6.46335	-8.24577	-6.16731	-5.88834	-5.70212	-5.41229	NaN	-4.79465	-3.76931	-6.57045	-6.08129	-5.47125	-6.98011	-5.80194	-4.34771	-4.44039	NaN	NaN	NaN
24.2159	25.0718	22.8664	20.1837	23.8798	24.0161	26.6667	25.0426	20.2323	21.7048	23.2267	22.0092	22.9383	NaN	22.4003	22.4617	25.4081	23.4265	23.8547	23.9084	22.0943	NaN	24.0523	21.0727	24.7635	21.2752	21.3221	21.7738	22.796	21.8671	-0.449656	1.06308	-2.07077	-3.27289	-0.116051	0.958525	2.66063	1.20325	-3.53228	-4.79446	-1.88239	-2.26085	-1.97386	NaN	-2.95155	-0.818302	1.85265	-0.505821	-0.895903	0.967217
24.8568	24.1218	22.6636	23.0542	24.8534	25.1829	27.1201	23.5082	23.6736	23.3135	24.4786	24.0918	24.1293	22.8986	24.8968	26.0428	25.5048	25.2708	24.7023	24.7884	22.9766	23.3471	23.7227	24.41	23.7546	23.1782	23.1749	24.6171	24.1337	24.0753	0.161594	0.0551434	-3.02199	-2.32356	-0.0985928	1.02666	3.27019	-1.18104	-0.769091	-1.45485	-0.524462	-0.752232	-0.521732	-2.35794	-0.363569	2.17122	2.31187	1.72352	0.389017	0.673509
23.4814	22.8343	22.9359	NaN	NaN	22.6851	23.7322	22.4439	24.4686	24.1752	23.1313	23.2539	21.675	22.3387	NaN	NaN	25.7394	23.4273	22.639	24.5262	22.3401	21.3624	21.8904	22.0021	21.3188	22.7304	23.5032	23.5259	23.2676	22.0708	0.561657	0.0571823	0.3608	NaN	NaN	-0.343779	0.442839	-1.43911	1.90579	2.07191	0.871559	0.333935	-0.660782	-0.0524225	NaN	NaN	4.05897	0.942465	-0.706625	2.59633
21.1662	21.2745	19.8669	20.283	21.034	NaN	NaN	19.7103	NaN	NaN	NaN	20.4375	20.186	20.5375	20.7214	NaN	22.0487	NaN	NaN	NaN	19.7304	19.7862	NaN	19.7372	20.6071	19.5339	19.71	NaN	NaN	NaN	-2.6741	-3.46296	-4.81849	-4.41567	-3.47879	NaN	NaN	-4.27661	NaN	NaN	NaN	-4.07201	-4.8369	-4.61154	-3.91413	NaN	-1.93758	NaN	NaN	NaN
23.389	22.3755	21.6122	NaN	21.9778	22.0566	25.9995	21.925	21.0122	21.0853	22.1754	NaN	21.153	20.3936	21.8456	21.9672	22.2955	21.8534	20.9563	22.8346	20.8444	NaN	19.2576	NaN	22.3676	19.85	20.0571	20.8259	21.4197	21.6521	-2.31429	-2.8808	-4.09073	NaN	-3.71341	-1.02052	1.69091	-1.92186	-2.61738	-4.32064	-4.56073	NaN	-4.47828	-5.72133	-4.41945	-2.01883	-0.0693817	-1.33769	-2.46395	-1.10027
19.0175	21.1889	NaN	NaN	21.6806	18.9796	NaN	NaN	NaN	NaN	19.5172	NaN	19.5738	NaN	NaN	21.9321	20.7548	19.4326	NaN	19.6523	NaN	19.272	19.1972	18.8459	20.2044	NaN	NaN	NaN	NaN	18.5308	-4.90903	-3.39098	NaN	NaN	-2.94721	-3.81732	NaN	NaN	NaN	NaN	-5.74674	NaN	-4.21575	NaN	NaN	-0.531471	-4.8953	-6.03568	NaN	-5.73584
NaN	NaN	NaN	NaN	NaN	22.8868	26.1569	NaN	NaN	NaN	NaN	NaN	NaN	NaN	20.1346	21.2174	23.2427	19.1011	19.1778	20.674	NaN	NaN	NaN	NaN	NaN	18.1357	NaN	NaN	20.7375	20.1111	NaN	NaN	NaN	NaN	NaN	-1.03258	1.58036	NaN	NaN	NaN	NaN	NaN	NaN	NaN	-3.97338	-3.32032	-0.0514202	-5.12687	-5.35574	-2.60911
29.2221	25.0139	28.481	30.9704	24.2695	31.6471	28.7374	33.8293	29.4027	31.5835	29.7758	25.501	27.1806	26.9972	28.4428	31.9683	30.5531	31.9442	29.6529	30.4568	28.5917	28.1919	23.2924	29.1745	27.3732	29.4836	28.3441	29.6255	30.3517	28.7724	3.46476	-0.548038	2.92586	5.84492	-1.08603	6.82936	3.38586	8.88942	4.7612	6.57887	3.88506	-0.252771	1.09158	1.15686	3.09518	7.21523	5.83478	7.20615	4.88371	6.00544
20.4874	19.4726	20.8933	21.0107	20.0571	21.7617	22.7011	19.139	NaN	19.6775	21.7635	22.4035	21.6789	21.8827	23.0246	20.2221	20.2666	20.4842	19.4697	19.5306	19.9513	21.1661	NaN	20.311	NaN	18.7551	19.6054	20.4282	20.8115	NaN	-3.70799	-4.33082	-4.17614	-4.1714	-4.08083	-0.643564	-0.421795	-5.34746	NaN	-4.50575	-2.47583	-1.93561	-2.85491	-2.7017	-1.73196	-3.70005	-2.42506	-2.89649	-2.21855	-2.65829
27.8125	27.0866	26.0753	26.2027	27.0559	27.6094	28.8042	26.4905	26.2731	26.9066	26.9662	26.7953	26.8367	25.923	27.4793	28.4199	27.9736	27.3922	26.6675	26.9268	26.131	25.9458	26.4484	26.6432	26.7823	25.3507	25.5385	26.5842	26.5865	26.1625	3.67239	3.14022	1.16174	1.59116	2.63005	4.14723	5.28123	2.77031	2.4166	2.78419	2.49216	2.69698	2.76978	1.72699	2.92629	5.04364	4.50338	4.03046	3.11324	3.35352
20.1572	19.8154	20.698	21.5162	21.9275	NaN	22.9201	21.1032	NaN	19.7342	22.24	21.0624	22.1641	23.106	22.3462	20.6985	21.0754	20.2043	22.6014	21.6124	20.0481	21.8688	22.3791	21.3573	22.2083	17.9655	NaN	19.4383	20.1402	21.8449	-3.09979	-2.97968	-2.21509	-2.63404	-0.41934	NaN	-0.747065	-2.18908	NaN	-3.45905	-0.0195408	-1.68764	-2.09397	-0.290967	0.549694	-0.832823	-1.59245	-3.145	-0.243891	-0.858031
27.1458	NaN	19.86	19.5079	NaN	22.7981	29.0796	27.3562	24.3838	24.5267	NaN	NaN	NaN	NaN	NaN	22.3714	22.1039	19.5769	18.3978	24.1366	NaN	NaN	20.9395	NaN	NaN	NaN	NaN	19.5965	22.4242	18.704	2.48654	NaN	-4.7682	-4.38498	NaN	-1.64099	4.48337	3.03533	-0.176628	0.00389099	NaN	NaN	NaN	NaN	NaN	-2.29187	-2.1304	-4.20778	-6.04135	-0.330831
24.7328	24.5777	19.3113	NaN	23.7374	22.0222	28.335	22.5739	18.1785	20.1292	19.9671	17.252	22.782	18.2001	20.2131	19.4323	22.4836	21.3907	20.285	22.9061	20.5231	NaN	20.5401	NaN	21.778	NaN	17.9771	20.6032	17.5277	18.2439	1.13287	0.99173	-4.32489	NaN	-0.236122	-0.540817	4.79766	0.722263	-4.4226	-2.23813	-3.37477	-5.49183	-0.095192	-5.32778	-2.17205	-3.574	0.265163	-0.92749	-1.96054	-0.214837
NaN	NaN	NaN	NaN	21.9729	22.6969	20.8583	21.1003	NaN	19.6157	NaN	23.2224	NaN	NaN	20.4747	21.6869	22.7407	18.1294	NaN	22.1501	20.5251	NaN	NaN	NaN	NaN	21.5833	19.6627	19.3894	21.4654	NaN	NaN	NaN	NaN	NaN	-1.02614	1.32282	-0.410578	0.251713	NaN	-1.91942	NaN	-0.117661	NaN	NaN	-2.92722	0.630873	2.0552	-3.60575	NaN	-0.00488567
30.0457	30.6658	27.8823	28.0719	27.7782	29.3764	31.0022	27.5756	27.2571	26.9636	28.9312	28.5348	28.5225	28.0064	28.471	29.025	30.6788	28.5437	29.3848	30.0182	28.2081	26.8714	29.0579	29.0161	29.4605	26.8817	27.2903	28.7332	27.6911	28.1533	5.75282	6.96847	3.2084	3.68417	2.77669	5.5264	7.13316	3.42218	2.56539	2.30337	4.45237	4.13208	4.30211	3.51003	3.77519	5.11151	7.24811	4.98315	5.72591	6.49364
23.2014	22.0292	22.5118	22.4349	22.6325	23.9619	20.5117	22.1647	22.777	23.5893	23.1153	23.5622	22.6973	22.9445	23.2317	23.2593	22.4988	22.9238	22.1644	21.712	21.498	22.733	22.3605	21.9792	21.4015	21.0866	21.8101	23.062	21.5417	22.0566	-1.87111	-4.76476	-4.06045	-3.49006	-4.06271	-0.262419	-5.59092	-2.35746	-1.45494	-1.46561	-2.38449	-1.66493	-3.10037	-3.39485	-3.00234	-1.21684	-1.73574	-1.51881	-3.04227	-2.7107
23.0353	NaN	24.4187	NaN	NaN	24.7472	24.1363	23.9017	25.1646	24.8456	NaN	25.7739	22.5711	21.6901	NaN	26.7378	26.726	25.121	24.1565	23.7087	22.7314	22.6799	NaN	21.9452	NaN	23.5293	24.2501	26.3133	24.9982	23.2129	0.910078	NaN	2.86455	NaN	NaN	3.28189	2.81412	2.07924	3.38885	3.41587	NaN	-0.175701	0.571218	-1.07063	NaN	5.36917	4.92602	3.21014	3.09995	2.20144
25.341	24.1159	22.7776	23.2677	24.0953	24.8419	25.9831	23.6753	22.9361	23.9306	22.9555	23.5679	23.5634	23.1602	24.7629	25.3339	25.3269	23.8699	23.612	23.6302	23.2151	23.0031	22.6254	23.4353	23.9739	22.3551	22.4726	23.5606	23.6126	23.1881	0.828367	0.305798	-1.55862	-0.704023	0.0515556	1.3399	2.77654	0.522753	-0.616312	-0.3337	-1.31448	-0.957928	-0.3762	-0.868619	0.503531	2.30902	2.70466	0.470903	-0.0654144	0.695432
26.2034	25.9606	28.1453	26.3985	27.4961	29.8665	28.5865	28.9721	28.8513	28.1355	29.6239	29.378	27.504	27.6721	25.9666	31.0746	30.4811	26.641	26.7292	27.7536	28.0834	27.76	25.0119	27.5917	26.8882	29.4247	26.4152	26.3864	29.3417	27.5808	4.06541	3.78851	5.68882	4.62455	5.11014	7.44864	5.99146	7.24296	6.77718	5.92354	6.94197	6.46007	4.50835	5.28549	5.00478	9.3233	8.67089	4.62645	4.87432	6.23956
NaN	NaN	NaN	20.6633	NaN	22.4952	25.9471	20.0103	18.9432	NaN	NaN	NaN	NaN	NaN	NaN	19.7594	22.5524	19.4033	21.0708	19.23	NaN	NaN	NaN	19.3046	22.0025	NaN	NaN	18.9184	19.0516	18.5807	NaN	NaN	NaN	-5.21208	NaN	-1.47404	0.578249	-3.16451	-4.60516	NaN	NaN	NaN	NaN	NaN	NaN	-3.1559	-2.01815	-3.92723	-5.21172	-4.24819
24.6602	23.673	22.6855	23.0993	22.0884	25.0058	21.6006	22.8535	24.8859	23.8698	22.8431	22.413	24.7199	23.9535	25.5768	22.1992	22.6489	22.8237	24.6893	22.3542	23.7664	24.2035	22.5854	21.4405	23.243	20.7595	21.8288	23.0089	22.2378	22.966	-2.13466	-2.49473	-4.2147	-3.75252	-5.88155	-0.206596	-3.02058	-1.4835	-0.791594	-1.52082	-4.34138	-4.62764	-1.37104	-2.59573	-0.719118	-2.69405	-3.2328	-2.18651	-0.493559	-4.97577
27.0296	27.228	25.4743	25.5559	26.0023	25.5084	26.846	24.1271	23.3196	24.2398	26.4566	25.9593	26.1307	24.8814	25.2813	25.7202	26.2728	25.0649	25.237	26.4448	26.2136	24.5791	26.4118	24.6577	26.7179	24.1364	23.9467	23.7737	24.5635	24.4049	3.39871	3.93506	0.801014	1.62271	1.68072	1.92821	3.17793	-0.134535	-1.15676	-1.14282	2.32391	1.70764	2.49671	0.601426	0.471952	1.84519	3.04192	1.34311	1.70549	3.12689
26.6854	26.2233	24.8821	24.7831	25.8652	26.0961	27.4682	25.6065	24.7367	25.6378	25.6108	25.2148	25.2797	25.1021	25.9308	27.0695	27.2502	25.902	25.7222	26.2461	24.514	24.2787	25.3064	24.7719	25.6621	25.0653	24.9846	25.8005	25.3685	25.6155	3.66054	3.68639	1.20623	1.28188	2.90978	3.90891	5.19095	3.24914	1.87512	2.75504	2.37787	1.4345	1.96258	1.5303	1.97593	5.00265	5.46329	3.90569	3.19086	3.87219
27.7554	27.1312	26.2322	26.116	26.4874	26.7213	27.5796	27.0615	26.5075	27.2591	26.8904	27.2364	26.4163	26.7579	27.3149	27.4612	26.2399	26.9902	26.6196	26.3853	25.3251	25.6187	25.1944	26.2261	26.8132	26.2678	25.5193	26.4377	26.2652	26.7218	4.9398	4.17614	2.4684	2.7034	2.4721	4.99028	5.456	4.924	4.52128	4.51305	3.24804	4.10172	3.23347	4.16856	4.58191	4.90165	4.2677	5.32115	3.6521	3.67326
20.3495	NaN	NaN	NaN	NaN	20.153	23.7247	21.7807	NaN	NaN	NaN	NaN	NaN	NaN	22.1749	21.8052	22.8251	20.1707	21.1557	21.0612	NaN	NaN	22.8305	NaN	NaN	20.6205	19.7057	20.0159	20.2634	21.0392	-0.645325	NaN	NaN	NaN	NaN	-2.28821	1.94756	-0.56031	NaN	NaN	NaN	NaN	NaN	NaN	1.13131	0.725254	0.879616	-2.11126	-0.58777	-0.553542
25.5089	25.3047	23.8423	24.362	25.8831	25.0051	26.3985	23.8062	23.5578	24.215	24.7502	24.6696	24.376	22.9021	25.287	25.6094	25.5818	25.3207	24.3051	24.8541	23.7168	23.4731	24.5793	24.7375	24.7346	22.798	23.613	23.976	24.0498	24.1186	2.16183	2.15622	-0.254961	0.490667	2.11296	2.73798	3.71957	0.399387	0.222828	1.12443	1.00604	0.963369	1.49639	-1.73213	1.64268	3.32944	3.22113	2.92838	2.19056	2.53106
17.8861	16.8189	16.4607	17.811	17.044	21.1085	NaN	19.6038	NaN	19.5489	17.7046	NaN	19.2877	21.5001	NaN	19.7707	21.3286	19.1981	18.6768	19.5161	16.9479	19.9701	18.7519	19.5248	18.9912	NaN	NaN	NaN	NaN	NaN	-6.42716	-7.37773	-8.25665	-6.26563	-7.58829	-2.70532	NaN	-5.81042	NaN	-5.72486	-6.50722	NaN	-4.1175	-3.39528	NaN	-4.90728	-4.31692	-5.62836	-4.85934	-4.81062
28.1897	26.5133	27.3543	27.1438	27.843	27.3281	26.9529	26.6652	26.5693	26.9575	27.8679	27.4878	27.3709	27.2825	26.4991	26.2254	26.6518	26.6207	26.7238	26.2763	27.1481	26.1033	26.918	25.805	26.859	24.4752	26.0762	25.5948	26.3225	25.8681	4.77829	3.4314	3.81052	3.92931	4.29686	4.65762	2.88613	3.71593	3.88251	3.47637	4.3441	4.55758	3.58455	4.01523	3.32747	3.56332	3.99395	4.00638	4.171	3.62352
NaN	22.3039	NaN	NaN	21.7108	22.4205	25.6802	20.9123	19.8703	20.8672	NaN	19.9482	20.9324	NaN	22.2381	22.1612	23.2856	20.8399	21.1148	22.6353	NaN	NaN	NaN	NaN	NaN	19.4383	NaN	21.5349	21.708	20.7665	NaN	-2.85522	NaN	NaN	-2.66789	-0.895861	1.53573	-0.0929108	-4.94343	-4.08157	NaN	-3.24161	-4.52551	NaN	-2.28562	-2.42971	-0.48591	-4.03304	-3.1272	-0.588927
24.1065	23.4004	22.6317	23.2593	22.9156	23.9593	22.8549	21.8834	21.9542	23.3051	23.937	23.879	23.4785	23.9581	24.3988	NaN	23.2657	22.8781	24.0267	21.7593	23.9791	23.1761	23.8704	23.6412	23.2004	21.1137	21.3851	23.1774	22.293	21.4643	-1.72852	-2.68838	-3.18655	-2.75218	-3.35719	-2.13367	-2.7687	-4.18505	-4.64703	-2.88451	-2.38419	-1.85968	-2.08532	-1.73175	-1.98477	NaN	-2.98674	-3.74667	-2.14522	-3.51471
NaN	NaN	18.6922	18.4397	19.3644	19.1387	NaN	22.6933	NaN	NaN	20.8805	18.8814	17.787	NaN	19.9785	23.5566	23.3492	NaN	18.6706	NaN	22.683	NaN	19.2533	18.8705	19.7	18.422	NaN	NaN	19.2629	NaN	NaN	NaN	-3.01296	-3.43342	-2.3774	-1.29137	NaN	0.692369	NaN	NaN	-2.50104	-3.06258	-4.51668	NaN	-1.08889	1.83223	2.29021	NaN	-3.93769	NaN
NaN	NaN	NaN	NaN	20.8445	20.2538	19.8719	19.3954	18.6941	19.4605	18.8557	NaN	NaN	NaN	21.3625	20.0461	19.2375	19.7169	19.3633	19.0602	NaN	NaN	NaN	NaN	NaN	18.7174	19.7015	19.0651	18.6673	18.4797	NaN	NaN	NaN	NaN	-4.75716	-2.5244	-3.29567	-3.77292	-5.35789	-3.10497	-6.30804	NaN	NaN	NaN	-3.85104	-2.09275	-5.2656	-4.35109	-5.29857	-3.73974
22.7604	21.4263	20.9166	21.8306	21.9476	23.8247	21.4117	22.9206	22.2142	23.4855	22.0466	21.3009	21.6019	22.6813	22.4705	23.1347	22.1435	22.9356	22.135	21.2898	20.5187	NaN	21.0747	NaN	21.308	21.3826	20.9958	22.3045	22.3169	21.6664	-2.11446	-3.4199	-4.55047	-3.27397	-3.23715	0.104269	-3.67639	-1.59799	-1.40702	-0.650074	-2.66539	-2.55224	-2.49387	-1.09052	-3.95712	-0.523724	-1.08049	-0.773455	-1.78249	-2.69183
23.267	22.1753	22.6849	21.0411	23.4985	23.7361	23.4674	23.2236	23.733	24.958	23.391	24.3363	23.0047	23.1016	23.1352	22.4866	23.7713	23.5041	23.2857	22.777	22.4102	21.6133	22.4716	21.6811	22.5704	NaN	22.643	22.4053	23.8387	23.3534	0.703114	-0.319984	-1.78322	-2.88064	1.08375	1.25413	-0.256123	-0.498491	1.15936	2.50547	0.812992	2.21711	1.16295	0.581269	1.01392	0.546412	1.39561	0.80092	1.14093	0.409112
27.1434	27.2432	25.3749	24.9835	26.0199	27.0325	29.0711	26.7301	24.9796	25.3755	26.0197	25.5242	25.4962	25.2685	25.5619	26.2309	27.5554	25.74	25.9985	27.1617	25.6626	24.5803	26.5305	25.0364	27.0202	24.5556	23.1507	25.2737	25.9655	25.5385	3.35604	3.16948	1.39035	0.168974	1.80647	3.49813	5.6856	3.31645	0.870131	1.19373	1.17186	0.503777	0.675392	0.205194	0.829872	2.42423	3.90928	1.58677	2.07711	3.66122
25.1368	25.7155	23.4183	22.1058	24.1942	25.6353	28.9994	23.2195	22.7395	23.0046	23.5971	23.9799	23.0303	22.1702	24.9069	25.2105	25.8912	22.9559	24.3994	25.1632	23.7487	22.1205	24.9328	22.8873	25.354	22.9469	NaN	22.8696	22.3673	23.5189	2.67342	3.35868	0.586641	0.773214	1.98043	4.01153	6.61468	1.31652	-1.05452	-0.681963	1.4464	0.907728	1.20197	-0.0291948	2.86607	3.47825	4.7035	1.8539	2.27401	3.20656
26.9761	25.8067	25.6603	25.3621	25.9389	27.3919	25.6192	26.8311	27.1969	27.6564	27.2962	27.3661	26.5584	26.4964	27.2987	27.5766	26.6558	27.2269	26.7584	26.7086	25.8004	25.8282	26.0172	24.2947	26.5651	26.7402	27.1047	27.2961	27.2864	26.0657	3.51492	3.2224	2.77515	1.84301	2.69958	5.69786	2.89917	5.02847	5.21403	5.09109	4.73511	4.81722	4.35732	3.4951	4.30822	6.04156	5.10764	5.7493	4.65188	4.83836
26.8083	27.695	23.2314	24.2512	22.7654	27.1173	27.9095	24.2367	19.9352	21.227	26.0842	23.9202	25.5667	24.7486	25.1616	27.9742	28.3807	25.791	26.7651	27.5583	24.4943	NaN	26.3758	24.3042	26.8065	NaN	NaN	26.4953	24.8516	25.1857	2.14954	3.67198	-1.26961	-0.679882	-1.78517	3.12859	3.8849	-0.400597	-3.92657	-2.89226	0.941927	-0.902262	0.438343	-0.963078	0.683928	4.15149	4.75648	1.62718	2.73421	3.85121
21.5391	19.2297	20.3928	20.4884	20.1674	20.802	NaN	20.1939	19.7568	20.8362	20.9397	21.3466	20.4019	20.4071	20.8979	NaN	19.4754	19.4113	NaN	NaN	18.3497	NaN	20.9375	NaN	19.5734	NaN	NaN	19.8637	NaN	19.9393	-1.47623	-5.02353	-4.1455	-3.84969	-4.85894	-1.89695	NaN	-3.05975	-4.04281	-3.85345	-2.33409	-2.98478	-3.37258	-2.07566	-3.744	NaN	-4.16527	-4.24402	NaN	NaN
26.724	26.5024	24.6175	25.5974	26.7272	26.5988	28.1786	25.3592	25.6743	25.7128	26.2704	25.9129	26.4443	25.6049	26.2805	28.0349	27.6867	26.7593	26.1083	25.7672	25.8737	25.4744	25.497	25.79	26.7657	25.066	25.1352	25.9482	26.6875	25.8678	3.50135	3.58463	1.14977	2.14517	3.3736	3.47809	5.76015	2.95963	2.69138	2.61217	2.83266	2.76538	3.30569	1.81532	2.83134	5.42205	5.23749	4.22808	3.24487	3.22494
23.3936	22.9719	22.6775	23.4589	23.5328	23.8913	22.4934	22.8568	23.5321	23.9781	23.3408	23.8762	23.742	23.6503	23.8909	23.8988	22.8208	23.4299	23.2062	23.1343	22.3262	22.6153	23.0813	23.0408	22.7276	22.622	22.2933	23.7254	22.9641	22.8564	1.30679	-0.17902	-0.415688	-0.00929451	1.05499	1.26667	-0.563646	-0.216949	0.647493	1.08318	0.608215	1.10012	0.969067	0.418292	1.39519	1.07227	-1.3228	0.764582	0.446228	-1.10608
25.1931	24.0621	25.2141	25.0234	25.2169	25.8354	25.2899	24.1713	26.0916	26.0962	25.1456	25.5412	25.3921	25.6362	25.5801	26.8006	26.0727	25.886	25.5651	25.2407	25.2961	25.3547	25.6288	25.0932	25.0962	25.852	24.4779	24.8341	24.7518	23.8536	1.64484	0.738802	1.64715	1.52595	2.03922	3.04186	2.16375	2.00051	2.98545	2.88114	1.21408	2.30613	1.63097	2.47244	1.68903	2.42467	2.77087	2.53467	0.511425	0.818397
21.0082	21.1477	22.1314	21.6935	21.2867	22.1193	22.8644	21.7083	21.4906	22.3204	22.2819	21.9201	22.2465	22.5039	22.4261	NaN	22.4022	22.2299	21.9287	21.2421	20.5255	21.6469	21.059	21.2205	21.323	21.8268	22.015	21.0346	22.2	21.8456	-3.57531	-4.59917	-4.07673	-3.74609	-3.39829	-3.02657	-2.01403	-2.82697	-4.61409	-2.51071	-3.68863	-3.62054	-2.80742	-3.36849	-3.44824	NaN	-3.18159	-3.5621	-1.96589	-4.58942
28.0126	28.3183	25.9721	26.6501	27.2796	26.6192	26.9842	25.3242	24.9698	25.2078	26.9391	26.7571	27.0446	26.3502	25.714	27.6615	28.7156	26.4841	26.6227	27.4281	26.369	25.8376	27.1415	25.845	27.9175	25.8918	25.5777	25.4831	26.6269	26.4115	2.54053	3.82431	-0.284563	1.07599	1.7249	1.74778	1.72692	-0.470154	-1.33614	0.910311	1.10573	1.27817	1.84252	0.743747	-0.577019	3.38184	4.35961	1.98652	1.13336	2.92272
22.2102	20.915	21.356	NaN	22.0483	23.2669	21.4944	22.5276	22.6795	22.6832	22.5095	22.5406	21.5405	22.9738	22.1048	23.1572	21.9376	22.2992	22.4866	21.6374	21.4518	20.9265	20.6756	21.2656	21.1741	22.3593	NaN	22.5054	22.9033	NaN	-3.68002	-4.76429	-4.46445	NaN	-3.67891	-2.98809	-4.83156	-3.58578	-3.24654	-3.14598	-3.81512	-3.44688	-4.51919	-3.19862	-3.6136	-2.45752	-3.7965	-3.50599	-2.99846	-4.01549
22.0941	NaN	NaN	NaN	22.6851	22.4907	23.9313	21.9666	22.0416	22.4023	NaN	22.0513	NaN	NaN	22.1486	22.8668	21.7353	21.8229	21.4779	21.9251	NaN	21.222	21.4285	NaN	NaN	21.1243	20.0843	21.842	21.9951	21.7089	-3.90303	NaN	NaN	NaN	-3.23578	0.167015	0.0665302	-1.12992	-0.641777	-1.03944	NaN	-3.85335	NaN	NaN	-3.66312	-1.13912	-3.52373	-0.684334	-1.32945	-0.93574
27.1769	25.6695	25.6465	25.582	26.411	26.5502	26.0568	25.6118	25.2134	26.8467	26.602	27.3163	26.4676	25.9966	26.679	25.9124	26.0175	26.0617	26.4052	26.5309	26.0252	26.0338	26.5919	26.0917	26.2726	21.6178	25.7379	26.533	26.3468	26.1487	1.12503	-0.552921	-1.00248	-1.20664	-0.0777664	0.63447	-0.373753	-1.21296	-1.19943	0.61989	0.553135	0.9935	0.766996	0.0668058	-0.0211048	-1.06069	0.157442	0.0810699	0.552021	1.02792
25.3463	24.3562	24.1996	24.5694	25.197	25.7533	24.7067	24.8065	24.7829	25.6211	25.043	25.3541	25.0565	24.8352	25.8737	26.0561	24.7376	25.0193	25.1622	24.6987	24.2536	24.8088	24.5614	24.3683	24.6374	23.7427	24.0132	25.1244	25.0238	24.7465	0.690247	-0.475969	-0.814779	-0.194683	0.287539	1.54	0.180157	0.494614	0.734819	1.26271	0.237114	0.617327	0.450018	0.317794	1.07271	2.33054	1.18345	1.16113	0.963938	0.341319
23.2842	22.587	21.8939	21.7453	21.5001	22.1765	21.5175	20.694	21.3937	22.6306	22.191	22.789	22.8694	22.3465	21.867	22.5923	22.748	22.126	22.2618	NaN	21.653	22.4169	21.7935	21.7762	21.9367	21.1863	21.9459	21.628	21.2001	22.2164	-0.46073	-2.57211	-1.79802	-3.1451	-4.42581	-1.75791	-4.01687	-2.97423	-2.06234	-1.31405	-2.67924	-0.987221	-0.755573	-1.23273	-2.13532	-0.931118	-1.72633	-2.31023	-0.569639	NaN
23.3737	22.1289	20.5878	22.5126	21.7716	22.6777	21.8157	21.8197	22.5858	22.7003	23.8466	22.969	23.735	23.6609	23.9327	22.4271	22.1237	22.4685	22.7945	22.0938	22.8079	22.9139	22.8043	23.0509	22.097	22.643	21.2709	22.6747	22.0733	21.3666	-2.00923	-3.53839	-6.00588	-2.9207	-3.07183	-3.05671	-4.19102	-4.06495	-3.175	-3.15243	-1.92851	-2.96957	-0.829012	-1.83962	-1.8062	-3.3957	-3.47256	-2.98518	-2.37477	-2.81296
25.6921	25.8939	24.3061	24.254	25.3958	24.7538	26.6901	25.2459	24.5128	24.2884	24.0992	23.9052	24.2536	23.7237	25.1568	25.4131	25.4654	24.1578	23.6455	25.3728	24.5473	24.0144	24.3033	24.4678	24.8117	22.798	22.9544	23.7473	22.9666	24.3128	2.77109	3.63957	1.19443	1.25193	2.96366	2.57665	4.28491	3.30591	1.89689	1.59016	1.21017	0.988247	1.82995	0.718894	1.41856	2.95013	3.48699	2.51607	0.973839	3.06266
20.6708	NaN	21.1371	NaN	NaN	NaN	NaN	NaN	NaN	18.0682	22.4334	22.4637	21.5096	20.7173	NaN	22.3709	NaN	NaN	NaN	NaN	21.8915	20.9029	NaN	22.2721	20.0227	NaN	NaN	NaN	NaN	NaN	-1.8344	NaN	-1.21929	NaN	NaN	NaN	NaN	NaN	NaN	-4.62415	-0.480476	-0.118574	-0.66979	-1.42661	NaN	0.144381	NaN	NaN	NaN	NaN
21.0329	21.0568	20.9116	NaN	NaN	NaN	NaN	NaN	22.0709	17.5782	NaN	20.935	21.0196	22.8551	20.5966	NaN	NaN	18.7281	22.7602	NaN	20.1584	19.7886	21.1375	21.9455	19.1328	22.431	20.3823	18.5499	22.7399	19.0056	-1.3435	-2.2366	-2.45451	NaN	NaN	NaN	NaN	NaN	-0.591362	-5.48753	NaN	-1.97519	-1.27511	0.358785	-3.28	NaN	NaN	-4.36041	-0.146107	NaN
26.7647	25.0599	25.8837	25.8545	26.1988	26.7876	25.8955	25.8738	25.8648	26.4184	26.6803	26.9684	26.0393	26.4284	27.0103	26.7209	26.0149	26.5756	25.9492	25.8119	25.6141	26.0356	26.1971	25.6561	25.4217	25.8024	25.1966	26.279	26.1075	25.7344	3.28035	2.32769	1.98712	2.93738	2.4898	4.66466	3.74165	3.64428	3.45847	3.2945	3.35774	3.8129	3.41994	3.67181	3.57557	4.70881	4.09061	4.54799	3.54818	3.70358
23.7504	23.0669	22.6336	23.3361	22.761	23.3761	21.4261	22.2063	23.6613	23.5933	23.7003	22.679	23.451	23.1402	22.7036	22.5789	22.4918	22.4295	21.8792	22.051	21.8272	22.6321	22.6371	21.7464	21.3897	22.996	22.7243	21.6652	21.9334	21.4328	-0.579409	-2.42175	-2.05441	-1.67412	-1.85573	-0.340626	-2.17537	-1.05848	0.368059	-1.34371	-1.36346	-1.44552	-0.473097	-0.877961	-1.90892	-0.974979	-1.01076	-1.07494	-1.2753	-2.86343
NaN	20.1451	20.1257	21.1469	20.1773	19.6904	19.9774	19.5816	NaN	19.134	20.4937	NaN	20.0564	20.1767	NaN	20.0234	19.09	19.4279	19.1244	19.3027	20.1277	19.3922	NaN	NaN	18.5275	18.8726	19.0937	18.9229	18.8413	NaN	NaN	-2.06658	-2.48978	-1.15024	-2.54099	-0.744495	-1.55078	-1.74796	NaN	-3.21774	-1.98495	NaN	-1.9747	-2.06803	-2.8145	-1.37259	-1.09437	-2.11824	-2.97887	-1.86951
18.1073	19.6557	NaN	19.2871	NaN	21.9978	21.2186	24.6449	22.1481	22.5842	NaN	NaN	NaN	NaN	NaN	22.7446	21.518	22.5814	24.0267	23.4189	19.6294	NaN	23.6748	NaN	19.4367	26.1592	NaN	21.0647	25.6518	20.1946	-6.87009	-4.98752	NaN	-5.80406	NaN	-1.52122	-2.82591	1.0913	-2.47845	-2.03201	NaN	NaN	NaN	NaN	NaN	-1.94302	-1.31425	-0.94759	-0.651592	-0.250907
22.6878	22.4132	22.6941	21.6628	22.8411	22.6813	21.9761	21.9544	22.3514	21.9556	23.004	22.6985	23.2745	22.9147	22.9718	22.1133	22.0943	22.7259	22.2068	21.9274	22.3946	22.1255	22.2344	21.7968	21.6334	22.1434	21.8513	22.5013	20.8718	22.3922	-2.67174	-3.10164	-2.98992	-3.84207	-3.10631	-2.93038	-3.6282	-4.15765	-2.87987	-4.2903	-2.60047	-3.28419	-2.24063	-3.00056	-2.69581	-3.26599	-3.43314	-2.70512	-2.77478	-3.33545
26.108	24.8294	24.6709	24.7792	25.2392	25.3321	24.1886	25.1394	25.031	25.6331	25.097	25.7929	24.9078	25.3719	26.2226	25.4067	24.8635	25.0616	24.7369	24.7393	24.2547	24.8679	24.8061	24.9718	24.9115	24.5226	24.0871	24.7839	24.56	24.5268	2.38874	1.64927	1.01605	1.24486	1.25315	2.59628	1.01485	2.14132	1.67283	2.02916	1.41097	1.97832	1.50739	1.87278	2.15086	2.70002	2.12546	2.02493	1.64796	1.95342
28.7985	29.4617	27.2473	27.7082	28.396	28.7918	31.5996	27.6821	27.1327	26.8625	28.0973	27.9129	28.0767	27.7466	27.9276	28.6426	29.5474	27.8528	27.8961	29.0617	27.5931	27.1357	28.5087	27.3937	28.6473	27.27	27.4399	27.2004	27.7485	27.9346	4.47013	5.39187	2.36455	3.04601	3.90935	5.40898	7.91285	4.1033	3.12867	3.05232	3.24243	3.15292	3.88996	3.14534	2.86232	5.08125	6.23101	4.66833	4.66758	5.68232
26.5415	25.2547	24.9282	25.3079	25.6615	26.5273	25.31	26.0038	25.9961	26.6067	26.0304	26.1742	25.8317	26.1666	26.6162	26.7951	25.678	26.1424	25.8531	25.2819	25.5642	25.5824	25.3949	25.4206	25.1087	24.9515	25.235	25.9648	25.9696	25.4914	1.90289	-0.00332832	-0.565207	0.55361	0.330105	2.74745	1.06373	1.91779	2.12912	2.0385	1.44158	1.79958	1.45303	2.02121	2.14319	2.78186	1.53465	2.60273	1.92576	1.07609
26.9974	25.4349	24.9983	26.0738	25.8883	26.2444	25.0335	25.8858	25.1621	26.9295	25.9126	26.7098	25.777	26.2015	26.8003	26.995	25.91	25.9487	25.8761	24.7773	25.3932	25.8664	26.0823	25.3416	25.3394	25.3286	24.6999	26.0185	25.706	25.266	2.48654	1.47035	0.742161	1.8186	1.70945	2.25144	0.636343	2.14551	0.853565	2.54393	1.84226	2.64542	1.92748	2.57311	2.34819	3.11306	2.29388	2.28382	2.05532	0.890073
23.6629	23.6024	21.3396	22.879	23.9067	24.3849	27.0864	22.2468	22.3822	NaN	22.918	22.8917	23.467	22.647	23.9388	23.4975	24.5751	23.7794	23.6581	23.4536	22.9488	21.8244	22.6185	22.6473	22.9933	22.1065	22.5542	23.5134	23.9347	23.8738	1.01615	1.25184	-1.60264	-1.08856	0.598166	2.47301	5.60801	0.40221	-0.198278	NaN	0.346621	-0.262739	1.14607	0.0581446	1.35589	1.02593	2.80173	1.77619	1.95312	2.1121
NaN	20.3052	21.0641	20.4262	NaN	NaN	NaN	NaN	NaN	NaN	21.1729	NaN	21.2638	21.6096	NaN	NaN	NaN	NaN	NaN	NaN	20.774	21.0497	20.5499	20.5598	20.9474	NaN	NaN	NaN	NaN	NaN	NaN	-3.91234	-3.42834	-3.98184	NaN	NaN	NaN	NaN	NaN	NaN	-2.88602	NaN	-2.49327	-1.90419	NaN	NaN	NaN	NaN	NaN	NaN
20.5594	22.6836	22.496	25.0111	23.945	26.1619	24.2262	27.9767	25.6797	25.1768	25.4685	18.0395	24.011	23.9801	20.4559	26.3985	26.1783	25.979	23.6901	27.3741	22.7202	23.4901	22.977	22.0459	23.0705	24.6081	24.1286	24.0033	24.2689	24.5459	-4.72576	-3.17287	-3.77028	-0.924927	-2.85796	0.865662	-1.3031	2.70627	0.312611	0.430115	-0.806017	-7.17649	-1.50983	-1.80859	-4.26436	1.35377	1.233	0.911575	-1.24063	2.1659
22.5865	19.5789	20.1572	21.0254	21.527	21.6759	19.473	NaN	20.5522	20.5019	22.3353	21.7945	22.1135	22.4158	22.3971	20.7117	20.4269	20.0458	20.6369	19.8886	20.9576	21.2439	21.4919	20.8784	21.7416	19.7977	20.0904	20.5685	19.6112	NaN	-1.52874	-5.21113	-5.39511	-3.72171	-2.521	-2.3189	-6.64712	NaN	-4.09747	-4.45594	-2.49535	-2.91649	-3.19972	-1.27488	-1.76232	-3.91617	-4.10062	-4.44663	-3.66104	-4.32584
22.215	NaN	23.0336	26.2028	24.3731	20.8123	20.5958	21.0032	20.5514	20.9442	26.2914	28.0404	23.3648	21.0224	23.9795	23.5176	20.8191	NaN	NaN	22.8444	24.3203	24.0082	23.7905	21.675	25.1663	NaN	NaN	NaN	20.0445	NaN	-0.454512	NaN	0.632158	2.84915	0.993576	-2.36115	-2.66836	-2.01126	-2.31676	-1.79144	2.99779	5.00114	-0.0833149	-2.0494	1.38734	-0.660236	-2.01365	NaN	NaN	0.307504
25.2297	23.1006	22.6665	23.8291	24.5747	23.9597	23.1869	23.8378	21.0373	23.8849	25.3961	25.2342	24.695	24.2471	25.168	24.3998	23.5634	23.6896	24.1651	22.8606	24.357	23.6667	24.5	23.4299	24.3545	24.1002	22.3329	23.7602	24.3814	22.8667	0.390781	-2.21192	-3.07533	-1.63949	-0.0777664	-0.105209	-1.45425	-0.926329	-4.23304	-2.12212	0.413818	0.695612	0.117006	-0.683743	0.000902176	-0.586464	-0.644674	-0.435339	-0.830196	-1.48488
23.7612	23.9233	24.9395	23.95	25.7025	25.3412	24.9524	25.4161	24.2703	23.8529	24.928	25.6721	24.4089	24.0999	25.2313	26.3156	25.7215	23.7008	22.2165	25.5917	25.3158	23.6637	25.3399	24.7746	23.7976	24.2367	25.0274	21.6718	24.2182	24.1897	-2.3854	2.35113	-0.31097	-1.30387	0.435453	1.00209	-0.371082	2.77659	-0.803755	0.883595	0.672884	1.22176	-0.977709	-2.29067	0.447285	2.89701	2.50275	-0.679085	-0.195122	1.90235
NaN	19.5015	NaN	19.271	22.2977	NaN	NaN	NaN	NaN	NaN	NaN	19.0813	21.5239	19.9438	NaN	NaN	NaN	NaN	NaN	NaN	19.9989	19.9024	19.4484	19.2569	19.4937	NaN	NaN	NaN	NaN	NaN	NaN	-5.94293	NaN	-6.64457	-3.49438	-3.82223	NaN	NaN	NaN	-5.99759	NaN	-6.71587	-5.0871	-5.64857	NaN	-2.966	NaN	-3.27701	NaN	NaN
22.0652	NaN	NaN	22.0669	20.3673	19.9937	20.8623	NaN	NaN	NaN	20.9596	19.6159	21.7257	NaN	20.0278	NaN	NaN	NaN	20.5845	20.9701	19.7268	NaN	19.6125	20.0473	20.5756	20.2305	NaN	NaN	NaN	20.3135	-2.0942	NaN	NaN	-2.16546	-3.62014	-6.51582	-3.19806	NaN	NaN	NaN	-3.43824	-4.44486	-2.21815	NaN	-3.82377	NaN	NaN	NaN	-2.77415	-2.50819
22.944	22.1635	21.9807	22.3609	22.7284	22.1654	21.5678	21.6198	22.2261	22.4157	22.4393	22.6455	22.4235	22.4741	22.9172	22.0525	21.5404	21.9276	21.9712	21.2579	21.8854	21.3196	22.6041	21.8051	21.1757	20.6371	21.1081	22.0201	22.1902	21.2892	-2.95428	-3.3774	-3.7911	-2.82396	-3.22082	-2.11541	-4.48969	-3.33503	-2.7094	-2.30506	-3.92768	-2.7521	-2.8269	-2.87708	-2.24669	-2.93732	-2.86049	-2.75911	-2.66379	-3.33098
25.1633	23.9416	23.7718	24.2474	24.3272	24.7275	24.0557	23.9835	23.9677	24.9331	24.6078	24.9303	24.4896	24.852	24.7555	24.9948	23.8729	24.3605	24.0182	23.4788	23.9504	23.775	24.0851	23.8276	23.8899	23.2775	23.1492	24.6397	24.2862	23.9452	1.04458	-0.163506	-0.674494	-0.583925	0.343798	1.0612	-0.337214	0.114088	0.0645924	1.104	0.356287	1.12941	0.262617	0.55926	0.780649	0.782507	0.0879421	0.601084	0.17297	-0.308167
NaN	23.9765	19.1044	NaN	23.8223	NaN	24.8422	21.0264	22.8715	23.4052	23.1982	23.7542	23.343	23.7668	22.5225	20.2076	19.7459	23.3496	20.7995	23.2539	NaN	NaN	NaN	22.7857	NaN	22.8315	24.3416	19.1351	18.9287	23.0489	NaN	2.57678	-2.7826	NaN	1.15408	NaN	3.32117	-0.00294495	1.42808	1.53041	1.71044	1.85344	2.03554	2.04176	0.444704	-0.842049	-1.12145	2.11797	-0.354223	1.98961
22.903	21.3099	21.4585	NaN	23.4633	22.0474	22.7497	23.4777	23.5546	22.8143	21.8902	23.3496	21.1342	21.0297	22.0469	24.2871	22.2339	23.0449	22.8237	22.9227	22.2643	21.2068	NaN	21.4637	22.3109	21.4155	21.7457	23.3692	21.9529	21.6185	-0.389496	-2.12034	-2.31357	NaN	-2.30366	-1.38045	-3.54029	-1.94398	-0.859032	-1.10262	-2.15706	-0.813187	-2.82441	-3.14798	-2.21887	-0.702953	-1.84821	-1.79204	-2.03456	-1.6117
25.8277	25.149	25.2597	24.6344	25.135	25.3219	24.1321	24.9949	23.9228	24.8282	26.2024	25.6324	25.0469	25.533	24.992	23.2306	24.3294	23.754	24.0889	24.7535	24.3802	24.9459	25.3859	23.7823	24.7667	22.9485	23.3869	25.4068	23.5085	23.579	1.88543	1.558	1.11242	1.32725	1.21604	2.20468	0.83527	1.80141	1.05817	1.27327	2.05293	2.20921	1.58391	1.93307	1.02669	0.229286	1.41853	0.575842	0.770115	1.60641
24.6925	24.3255	24.5387	23.6905	23.504	22.6447	23.2279	24.2706	24.9696	26.0363	23.0832	22.8273	23.0955	24.0079	23.1368	26.2512	25.9758	24.4751	25.2498	22.1004	22.6135	22.4587	23.1591	21.6293	23.4118	23.9942	25.0497	23.8918	24.7963	23.8535	1.97802	2.45516	0.911896	1.02388	0.593685	2.9038	0.917198	2.79092	3.23152	3.45833	0.55221	-1.43583	-0.995075	0.433526	0.774443	3.89571	3.8532	2.14686	3.29882	0.339292
21.202	20.7266	20.3852	20.7909	21.5014	21.2798	19.8872	20.0339	20.5229	20.7578	21.0737	21.7759	20.7234	21.1738	21.4958	20.5049	20.2836	20.21	NaN	20.3052	20.1957	20.2296	21.0772	19.9274	20.2528	19.4453	NaN	20.4116	21.2432	19.969	-2.2617	-3.001	-3.58016	-2.9838	-2.65947	-1.28473	-3.10833	-2.44601	-1.79339	-2.56463	-1.82485	-1.4164	-2.03645	-2.09619	-2.71031	-2.69136	-2.10266	-2.088	NaN	-1.38943
NaN	NaN	NaN	NaN	NaN	20.2617	19.2428	NaN	NaN	20.7503	20.8055	NaN	NaN	NaN	NaN	NaN	20.3256	19.7286	NaN	19.6797	19.239	19.7519	NaN	NaN	NaN	19.9673	NaN	19.6838	19.3596	19.633	NaN	NaN	NaN	NaN	NaN	-2.70681	-7.95955	NaN	NaN	-4.4155	-4.90724	NaN	NaN	NaN	NaN	NaN	-3.40119	-5.04319	NaN	-3.36372
24.0876	24.2794	24.5527	23.5723	22.0414	21.4996	25.9907	22.2108	23.7638	22.0417	24.0692	24.0918	22.8734	25.0496	NaN	24.0872	23.9844	23.5042	19.892	22.24	23.3373	21.6409	21.7993	23.9897	22.3431	22.775	23.4308	24.5598	22.2977	21.6687	1.91729	1.60034	1.9832	1.23763	-0.531937	0.238995	4.16926	0.390978	3.06699	-0.190821	0.971716	1.51979	0.200977	2.60085	NaN	1.76963	2.40171	2.34928	-1.47947	0.177312
27.4744	24.087	25.6258	25.3648	26.5929	26.7752	25.066	25.5946	26.094	27.0779	26.9754	27.7614	26.7124	26.6396	26.7361	26.8726	25.9091	26.2737	25.6877	26.3561	25.953	26.391	26.4714	25.3664	26.2137	25.6565	25.4086	26.6487	26.717	25.8642	3.72454	2.14235	2.53106	2.67524	3.33541	4.138	2.37135	2.88747	3.62815	4.02593	3.51696	4.41096	3.65279	4.59896	3.12613	3.87586	3.2806	3.68834	2.79791	3.02241
24.0769	23.7904	23.6243	24.3022	24.0261	23.6626	22.8381	23.0899	23.9271	24.2725	23.9606	24.5695	23.7662	24.5456	23.4651	24.2189	23.4911	23.8003	23.7203	23.1657	23.5574	23.3752	23.3738	23.234	23.4538	23.448	22.6673	23.2422	23.7697	23.3941	0.522774	0.0722179	-0.436455	0.952974	0.0472317	0.0122814	-0.671316	-0.632481	0.581017	-0.280039	0.385773	1.1756	0.191916	1.16653	-0.917233	0.997971	0.498899	0.276226	0.34651	-0.0605097
28.0514	28.1889	26.869	26.8449	27.5017	26.6629	28.1931	26.8507	26.0559	25.4443	26.4091	26.9566	26.7822	25.9676	26.2211	26.8917	28.1424	27.0207	26.3312	27.4776	26.5681	26.0356	27.3397	26.8165	26.7846	26.2462	26.0921	25.4787	25.5336	26.1273	4.21206	4.55273	1.71447	2.81339	3.40876	3.70045	5.25397	3.82403	2.64079	0.511518	1.99086	3.12395	2.52458	1.38973	1.27344	4.10664	5.4563	4.12039	3.235	4.86794
NaN	NaN	20.8541	NaN	NaN	20.3862	22.3893	21.635	21.669	21.9108	NaN	NaN	NaN	NaN	NaN	NaN	NaN	22.9721	21.5684	NaN	NaN	NaN	NaN	NaN	NaN	NaN	NaN	21.9058	NaN	21.6049	NaN	NaN	-3.29172	NaN	NaN	-0.186987	-2.41309	-2.74893	-2.5163	-2.09693	NaN	NaN	NaN	NaN	NaN	NaN	NaN	-1.50004	-2.20947	NaN
25.1804	24.2088	23.5409	24.7386	25.0873	25.2883	23.5193	24.2037	24.8535	25.1577	24.8795	25.1825	24.3663	24.7715	25.3571	25.5781	24.3388	24.6344	24.4748	23.708	24.392	24.335	24.3331	24.0505	23.7687	23.9771	24.0236	24.4796	24.6461	24.1406	0.989536	0.700081	-0.0138893	1.07812	1.17645	1.38234	-0.495142	0.473642	1.11019	1.08557	1.14694	1.01579	0.495573	1.17941	1.50526	1.61033	0.84577	1.13157	0.76915	0.305909
NaN	NaN	NaN	19.4991	20.4154	NaN	NaN	NaN	NaN	NaN	20.2911	20.0354	19.6196	NaN	18.9495	NaN	19.7334	19.5951	NaN	NaN	18.9284	NaN	NaN	19.4569	NaN	NaN	NaN	NaN	NaN	NaN	NaN	NaN	NaN	-5.91129	-3.83724	NaN	NaN	NaN	NaN	NaN	-5.37865	-4.66728	-5.72965	NaN	-6.82448	NaN	-5.2631	-5.6205	NaN	NaN
25.8731	25.0155	24.064	25.0203	25.5536	26.423	25.3943	25.6972	25.9347	26.1807	25.4493	26.1428	25.7291	25.7604	26.6029	26.5565	25.5611	26.1084	26.0259	25.3318	24.9638	25.0686	25.3247	25.5137	25.2328	25.2652	25.0617	25.9993	26.2971	25.4308	2.40091	1.87868	-0.161957	2.15524	2.55673	3.29167	1.55293	2.50609	2.81941	2.89651	2.00333	2.67846	2.10797	2.53711	2.69232	3.58438	2.69382	3.17037	2.96079	2.18755
25.0546	23.3539	22.9185	22.934	25.3425	24.698	28.8213	25.6167	24.1268	24.9388	24.4628	24.0208	23.9644	22.6355	24.9428	25.446	24.3271	24.7126	23.9425	23.1095	24.3063	23.8663	23.8335	21.9242	23.1717	23.6577	23.3656	24.4649	24.6025	23.3302	0.618212	-1.30076	-1.51867	-1.57468	0.4091	0.541574	4.59547	1.59986	-0.204023	-0.445753	-0.530039	-1.25281	-0.120153	-2.38373	-0.000833511	1.05589	0.333572	0.730759	-0.811722	-1.26963
22.5563	NaN	NaN	20.2528	20.7307	21.9752	20.7527	20.8549	20.8754	21.8348	21.8575	22.5124	22.2142	22.6518	21.2154	21.5053	20.137	20.8206	20.6521	20.106	21.2684	20.3207	21.3281	20.4739	21.4974	20.126	20.572	NaN	21.3399	NaN	-2.35308	NaN	NaN	-4.00382	-4.06953	-3.63054	-5.04309	-4.5221	-4.89947	-3.73525	-3.69287	-3.10915	-2.4613	-1.85913	-5.0705	-4.77431	-5.71868	-5.52918	-5.50883	-5.78137
25.8435	24.812	24.8246	25.4229	25.1704	25.4709	24.3454	25.0832	24.932	25.3556	25.1773	26.0252	25.3518	25.3827	25.8643	25.1072	24.3805	24.968	24.5772	24.8018	24.9113	24.7975	24.9759	24.751	24.9849	24.6851	23.9317	24.8009	25.0216	23.7973	1.87973	0.217571	0.540676	1.05748	0.668867	1.92326	1.56887	1.4746	1.54593	1.66967	1.11986	2.18066	1.88039	1.87283	1.26759	1.75628	1.23242	2.13345	1.09185	1.51405
33.0368	31.7992	31.6415	31.6576	31.4653	32.7322	33.1284	33.1878	31.701	32.6901	32.1399	32.402	31.7579	32.558	32.8127	32.8854	31.805	32.2443	32.0187	31.9219	31.5042	32.0378	31.813	31.9574	31.7242	31.4345	31.5484	32.2265	31.6403	31.7029	7.11243	6.31735	5.75408	5.71713	5.45429	7.4723	7.66557	7.89607	6.28297	6.97808	6.11207	6.54511	6.02418	6.73812	6.75873	7.65195	6.67099	7.08868	6.76816	6.65728
28.7845	27.5751	27.5138	27.6112	27.7179	28.6902	27.6488	27.3498	28.0605	28.4317	27.9535	27.9854	27.4621	27.9872	27.816	28.2416	27.7654	27.6903	27.3729	27.3598	27.1093	27.8108	27.8251	27.1883	27.2682	26.6958	26.2456	28.3217	27.7163	26.5105	4.32391	3.35733	2.86498	2.88418	3.16991	5.18036	3.8506	3.42386	4.4508	4.17598	3.4349	3.37828	3.38733	3.86497	2.95639	4.54671	4.18318	3.97178	2.90891	3.38258
22.0513	NaN	NaN	21.5559	NaN	21.5304	23.4987	21.7491	21.0934	22.062	NaN	NaN	NaN	NaN	NaN	22.6067	22.6658	20.9694	21.0676	21.0016	NaN	NaN	NaN	NaN	NaN	NaN	21.0384	19.9386	21.8665	21.8292	0.0610542	NaN	NaN	-0.507292	NaN	-0.628693	1.87317	-0.268337	-0.7367	0.328781	NaN	NaN	NaN	NaN	NaN	0.546881	1.67126	-0.817669	-0.321594	-0.555326
21.1274	NaN	NaN	20.5745	21.6426	NaN	NaN	NaN	NaN	NaN	20.7222	20.7402	20.8185	21.1096	21.0415	NaN	NaN	NaN	NaN	NaN	20.1514	NaN	20.7201	NaN	20.3082	NaN	NaN	NaN	NaN	NaN	-0.612686	NaN	NaN	-2.49792	-0.739708	NaN	NaN	NaN	NaN	NaN	-2.60535	-1.24603	-1.867	-2.02635	-3.00875	NaN	NaN	NaN	NaN	NaN
27.6784	22.2022	23.9919	24.3342	24.2301	24.5726	29.7934	27.9771	25.159	26.0445	23.9665	24.5598	24.4509	23.6912	23.186	23.1799	22.4139	23.8147	22.698	20.1061	22.4023	23.2919	23.7243	26.1098	22.3466	20.2594	21.5099	22.9921	24.4936	20.0321	3.71683	-0.496176	-0.788235	0.519999	0.0549374	1.32996	6.48587	4.85572	2.09489	2.55368	-0.162169	0.827639	0.828056	-0.140534	-0.00588608	0.636255	-0.305138	0.658302	-0.96553	-2.74522
21.8594	19.8682	NaN	NaN	21.2533	22.5452	21.285	20.9035	21.5752	22.2428	21.101	22.194	21.5898	20.1125	21.9986	21.7294	20.7503	22.1005	21.3706	20.6333	20.538	20.634	20.8556	20.5787	20.4646	20.5436	20.523	21.706	21.7558	21.0962	-2.68204	-5.0324	NaN	NaN	-3.79429	-1.86812	-3.514	-4.03378	-3.29369	-2.25682	-3.50952	-2.31325	-2.91907	-5.09793	-3.16565	-4.34193	-4.02716	-2.90759	-2.64069	-3.81609
NaN	NaN	NaN	NaN	NaN	19.7954	19.9133	19.6133	NaN	NaN	NaN	NaN	NaN	NaN	NaN	20.1966	19.9831	19.6239	19.0745	19.4348	NaN	NaN	NaN	NaN	NaN	NaN	NaN	19.435	18.9169	NaN	NaN	NaN	NaN	NaN	NaN	-2.47169	-2.65442	-5.65835	NaN	NaN	NaN	NaN	NaN	NaN	NaN	-4.84963	-2.00217	-2.23866	-3.34305	-5.68332
23.4852	22.4182	24.0788	22.8826	26.7512	22.8225	22.4225	22.7482	22.8261	21.8429	26.5886	24.9829	25.745	23.5885	22.4699	22.5241	22.0017	22.9294	22.2282	23.0899	23.3385	22.8435	23.9983	24.9679	23.4783	22.486	22.2579	22.7635	22.5178	22.678	-0.714504	-2.8018	-1.58049	-2.41176	3.42675	0.549141	-2.76007	0.554613	-2.92665	-4.02764	4.18834	0.252954	3.65219	-1.08407	-2.5745	-1.99584	-3.10749	0.709782	-3.21562	-2.14619
21.4527	21.1542	21.7544	NaN	22.8582	23.9747	23.3644	23.3254	23.2085	23.3671	22.8183	21.1364	22.9135	22.0433	NaN	24.532	24.1146	24.3574	23.4169	23.0674	21.4412	22.5815	NaN	21.6592	21.2703	22.6871	23.1096	23.7899	23.9389	23.5921	-6.57914	-2.91688	-1.33367	NaN	-0.931345	0.500046	-0.518364	-0.862947	-0.54487	-0.748682	-1.78208	-3.32359	-1.49788	-2.6751	NaN	0.82049	0.550888	0.802313	-0.207525	-0.503783
21.1066	20.5381	21.459	21.817	21.7247	NaN	19.5437	19.2137	19.5907	NaN	21.2652	21.6772	21.4227	21.2357	21.0417	NaN	NaN	20.1743	20.2632	19.6545	20.9112	20.4158	20.9742	20.7135	20.7818	20.0122	20.144	NaN	19.6875	19.6213	-1.87284	-2.63782	-1.45513	-1.14956	-1.43297	NaN	-3.47038	-3.72653	-3.26329	NaN	-1.57624	-0.928833	-1.0535	-1.35862	-2.64759	NaN	NaN	-2.45229	-2.95358	-3.23893
NaN	NaN	NaN	NaN	NaN	20.2468	20.2392	20.5649	20.0787	20.5077	NaN	NaN	19.3619	NaN	NaN	22.0052	21.8645	20.8833	21.0437	23.634	18.6802	NaN	NaN	NaN	17.9587	24.2005	22.028	20.6293	21.9891	21.4245	NaN	NaN	NaN	NaN	NaN	-2.05051	-1.12846	-1.13411	-2.03097	-2.18588	NaN	NaN	-4.08611	NaN	NaN	1.63853	0.776842	-0.702148	-1.04543	2.342
25.4378	23.8012	22.5575	24.5088	25.6277	26.7459	30.2611	25.8984	25.127	24.1359	23.3438	25.465	22.3047	23.1134	25.7561	26.4447	27.2436	24.6825	23.5834	24.0172	23.7495	23.2009	25.1432	25.5316	23.6876	24.8153	21.0876	25.0658	24.1695	24.7324	2.23026	0.907942	-0.576866	1.25846	2.5335	4.69193	7.79868	3.61779	2.61446	0.906778	0.287956	2.64217	-0.784008	-0.112535	2.70763	4.39231	5.34754	2.65556	0.680895	1.93805
23.8289	22.3706	21.8109	22.748	23.322	22.777	22.277	22.871	22.3753	23.0121	23.2199	22.4235	23.1763	22.6277	22.2662	23.5265	23.0941	22.802	22.065	22.5196	22.4858	22.2106	21.5499	22.3963	22.3827	21.105	22.2036	23.5103	22.3844	22.7413	0.765081	-2.39976	-3.18779	-2.36801	0.145739	-0.169092	-1.8613	-1.44104	-1.67603	-0.241495	0.398706	-0.166859	0.348003	-0.361396	-0.249767	-0.726126	-0.724247	-1.72008	-1.59883	-0.64499
25.9841	25.2161	25.5232	25.2547	25.6412	26.6266	25.556	25.4344	25.6376	25.9763	25.7189	25.8106	25.7496	25.3277	26.8409	26.1342	25.5984	26.3798	25.8103	24.8436	25.0948	25.2192	25.6668	25.3959	24.9472	25.0483	24.7529	25.7505	25.9972	25.5969	1.74895	1.29427	0.532263	1.4882	1.55041	3.62892	1.861	2.09971	2.07351	2.66894	1.40282	1.99514	1.80944	1.38094	2.30677	3.07677	2.65779	3.39222	2.78396	2.02231
21.7816	20.7546	19.9303	21.0351	23.9339	24.9738	23.3677	23.9323	23.3728	23.8368	23.273	20.9796	24.9732	22.5006	21.4458	24.1893	23.2324	24.358	23.6548	23.0911	20.7308	21.475	21.8154	21.9791	22.7229	24.0772	23.9675	23.7293	23.12	23.3535	-2.57923	-1.68266	-1.29486	-2.45592	-0.305841	0.871708	-0.762236	-0.277184	-1.03055	-0.826262	-0.930471	-3.07316	1.25265	-0.745299	-2.0694	-0.0178928	-0.416199	0.494524	-0.520189	-1.16829
26.9457	25.7821	26.0927	25.8614	26.6449	26.0253	25.4264	25.8732	26.0259	26.1766	26.45	27.0166	26.0046	26.3116	27.1574	25.4305	25.8325	25.5112	25.4966	25.5375	26.1686	25.7152	26.6987	25.6156	25.2363	24.938	24.7783	26.0688	25.4486	25.3989	3.39206	2.37498	2.35301	2.23428	3.12806	3.88298	2.63631	3.18012	3.87081	3.31699	3.34633	3.66977	3.37624	3.0603	2.98088	3.22416	3.87954	3.32977	3.04842	3.21349
26.0267	25.3007	25.2768	25.1675	25.7181	24.9983	24.9791	25.4678	25.0166	24.6035	26.0092	26.1451	25.9162	26.3007	25.9222	25.1818	25.1737	24.5548	24.8893	25.4733	25.1007	24.8268	24.9965	26.0245	25.4151	25.0172	24.36	25.0183	24.9706	25.1621	0.0121593	-1.3944	-1.27923	-1.08651	-0.47089	0.0430222	-0.73151	0.21645	0.71884	-0.956436	-0.218063	0.26882	0.25662	0.667447	-0.852964	-0.743134	0.453827	-0.409966	0.0997028	0.596229
NaN	NaN	NaN	NaN	NaN	19.3675	22.6028	NaN	20.2126	20.4976	NaN	NaN	NaN	NaN	NaN	20.7309	19.6558	19.9143	20.1168	20.5883	NaN	NaN	NaN	NaN	NaN	19.9985	17.0869	20.815	19.7064	21.0692	NaN	NaN	NaN	NaN	NaN	-6.23873	-0.409222	NaN	-5.68747	-5.44598	NaN	NaN	NaN	NaN	NaN	-4.69077	-5.72906	-4.1927	-4.86588	-2.9396
24.2367	24.1378	NaN	23.9271	24.2006	NaN	23.6708	NaN	NaN	NaN	23.6552	24.2616	24.1733	24.3897	25.5785	NaN	23.3226	24.4158	23.3568	NaN	24.4521	24.1733	NaN	23.754	23.628	22.8978	NaN	23.2108	23.6771	NaN	-2.40107	1.68867	NaN	1.52899	-2.69028	NaN	-7.22105	NaN	NaN	NaN	0.60368	-2.3358	1.11376	0.245708	-1.72171	NaN	-6.48772	-5.87187	-6.29821	NaN
25.6467	24.574	25.0562	25.0062	25.4543	26.0525	24.3579	24.7811	24.8194	25.6207	25.4135	25.8938	25.3478	25.7843	25.5504	26.3566	25.3913	25.5851	25.2088	24.5257	25.1695	24.4861	24.3864	24.6565	25.2721	25.4574	25.2448	25.5395	25.2434	25.0304	2.40036	1.39208	1.07373	1.6034	1.96077	3.06831	0.761408	1.68323	1.17343	1.91607	1.91475	2.20239	2.06493	2.47098	2.30593	3.34291	2.62666	2.37366	1.63401	1.41608
NaN	20.2715	NaN	NaN	NaN	NaN	21.0922	19.9679	NaN	NaN	NaN	NaN	NaN	21.0553	NaN	NaN	20.7825	20.0955	20.2426	19.7421	21.1744	19.2129	NaN	19.7215	19.5662	20.7157	19.9591	NaN	19.58	19.4822	NaN	-2.90659	NaN	NaN	NaN	NaN	-1.24754	-2.49966	NaN	NaN	NaN	NaN	NaN	-2.49191	NaN	NaN	-0.307291	-2.35542	-1.1053	-1.3602
25.4995	24.9717	24.8442	25.279	24.9453	25.2533	24.3471	24.77	24.6441	25.1097	25.4192	25.7298	25.1434	24.7856	24.958	24.6652	25.0151	24.0568	24.998	25.387	24.61	24.1757	24.6661	24.3688	24.7944	23.9175	23.7115	25.6349	25.2192	24.4922	0.575363	0.0166473	-0.827742	-0.259375	-0.576311	1.12772	-0.677191	0.201786	-0.0966473	0.0219917	0.252014	0.819098	0.341269	-0.738427	-0.903671	0.0965939	0.953985	-0.831734	0.0881729	0.689631
28.951	27.7803	27.6161	27.7437	27.8548	28.514	26.9324	27.6691	27.732	28.3003	28.5778	28.4049	28.5512	28.3279	28.2395	27.9942	27.4609	27.9479	27.3908	27.0997	27.896	27.8164	27.5546	27.9102	27.8074	27.4671	26.8741	27.5441	27.5711	27.0034	5.61184	4.36732	3.957	4.21428	4.16662	5.47185	3.50007	4.47848	4.8038	5.05868	4.84609	5.18636	5.25897	4.97847	5.37092	5.08311	4.54281	4.81759	4.51856	4.2664
23.32	22.9934	23.8159	22.9684	23.9538	23.3795	22.2547	23.2298	22.8171	23.6325	23.9398	23.9806	23.5248	23.1752	23.0226	22.5822	22.9378	22.5186	23.3296	23.2021	22.915	23.0261	23.1471	21.7554	22.7001	22.1266	22.276	23.1939	23.1318	23.4008	-1.14604	-1.22417	-0.355684	-1.35464	-1.48545	-0.203959	-4.14093	-0.857121	-1.14526	-0.206427	-0.657194	-0.658445	-1.02075	-0.93864	-1.20649	-1.05466	-0.691153	-1.10069	-0.235493	-1.17331
24.5081	21.3703	NaN	NaN	22.1941	25.1398	22.1028	22.9828	23.9422	25.1279	23.3629	23.7154	23.6438	22.9794	24.112	23.8629	23.6223	23.9944	22.8396	22.3456	23.1289	22.3901	23.3893	23.1854	NaN	22.9145	20.9063	23.8263	24.1602	23.0543	-0.329254	-2.47283	NaN	NaN	-3.94354	1.256	-5.29924	-1.93978	-1.76855	2.03127	-3.1675	-2.84544	-1.34326	-3.82907	-2.51778	0.742016	-1.05387	-1.43081	-3.64796	-1.57304
20.9362	20.4797	20.0807	21.1851	21.9435	20.3113	19.219	NaN	NaN	NaN	21.9088	21.5621	20.1551	20.8617	21.2616	NaN	NaN	NaN	NaN	19.7372	19.9493	19.9863	20.7102	20.4746	21.1909	NaN	NaN	NaN	NaN	NaN	-2.16619	-1.89497	-2.15931	-1.70987	-1.67429	-3.65941	-5.2065	NaN	NaN	NaN	0.105839	-0.443716	-3.05995	-2.05145	-2.96281	NaN	NaN	NaN	NaN	-4.24721
NaN	21.1115	22.9321	NaN	NaN	25.5116	25.6867	22.9731	22.7808	23.6464	NaN	NaN	NaN	NaN	NaN	23.8262	24.0998	22.5567	23.029	24.6786	NaN	NaN	23.1526	NaN	23.1306	22.8502	22.3903	23.883	23.576	23.3196	NaN	-3.3218	-2.20429	NaN	NaN	2.46955	1.99696	-1.91935	-3.1935	-2.15237	NaN	NaN	NaN	NaN	NaN	-0.576057	0.933407	-2.29624	-2.34781	2.05446
23.4578	26.0462	NaN	23.5564	23.3793	26.42	27.4087	24.5461	23.3477	NaN	21.1325	22.9781	22.8148	20.0446	NaN	24.4999	26.2466	24.0852	23.8395	26.3789	22.6181	21.4009	25.1023	22.1528	26.5231	23.4463	20.7129	22.4905	22.3608	24.2661	0.115919	2.52765	NaN	-0.636301	-0.776878	3.60475	4.22857	1.08497	0.454559	NaN	-3.60349	-0.434084	-0.613707	-5.79319	NaN	1.00573	3.77462	0.804426	0.726139	3.40035
23.0652	23.2287	23.3596	23.2754	23.5397	23.652	22.6595	23.5924	23.2598	23.2274	23.2901	23.0436	23.7798	23.865	22.962	23.0912	22.9791	23.2572	23.1944	22.5674	22.8671	23.14	24.3844	23.0931	22.8037	21.5802	22.2429	22.826	22.3772	22.2349	-0.628862	-0.828386	-1.21233	-0.675745	-0.863144	0.1525	-1.87307	-1.43553	-0.859518	-1.11358	-1.16207	-1.10992	0.214993	0.157262	-0.851461	-1.34589	-0.638922	-0.720779	-0.504644	-1.79569
25.5737	25.8526	23.4765	24.3225	25.9634	24.2788	25.7479	22.8075	22.7374	23.1792	25.3854	24.5874	25.4425	24.3709	24.5544	25.7969	26.1263	23.8395	23.1097	24.5874	24.4786	24.9683	24.608	24.5207	25.5374	23.0035	23.5388	24.2949	23.9457	24.4391	1.29941	1.86762	-1.46462	-0.824215	1.28798	-0.272596	1.40885	-2.21675	-1.98677	-1.87057	0.317585	0.0342255	1.09294	-0.649476	-0.943941	1.62527	2.6985	-0.339853	-2.32025	-0.0650454
26.8941	25.5796	25.6823	26.2177	26.1508	26.7974	25.9722	26.1959	26.4786	26.6364	26.7135	26.8287	26.7188	26.2788	27.0464	27.0231	26.5278	26.5761	25.9522	26.2414	26.1113	25.9963	25.943	26.1476	26.2913	25.6007	25.9849	26.6207	26.4777	26.3042	5.01785	4.0179	3.8295	4.2057	4.21078	5.0895	3.68705	4.16405	4.70123	4.51353	4.52961	4.93493	4.77273	4.55765	4.76816	5.19241	4.7071	4.83269	4.16479	4.58731
NaN	NaN	20.6499	20.3394	NaN	NaN	NaN	NaN	NaN	NaN	20.3081	20.3344	20.2976	20.2651	NaN	NaN	NaN	NaN	NaN	NaN	19.8276	19.5464	20.0964	19.9336	19.8988	NaN	NaN	NaN	NaN	NaN	NaN	NaN	-3.70476	-4.44311	NaN	-1.73909	NaN	NaN	NaN	NaN	-2.2294	-2.16333	-2.7503	-2.30682	NaN	NaN	NaN	NaN	NaN	NaN
NaN	19.3807	20.9415	22.3492	21.822	20.6925	22.5442	21.3276	20.1674	NaN	20.6155	NaN	21.1222	NaN	21.548	21.2014	21.3386	20.1471	20.6154	20.5232	21.0247	20.1746	NaN	20.191	22.2903	20.9441	20.5093	19.3	19.7927	19.8647	NaN	-3.13798	-2.12139	-0.245188	-0.954992	-1.33076	0.586445	-0.987846	-1.90896	NaN	-1.83564	NaN	-1.08283	NaN	-1.66884	-1.08323	-0.734934	-1.46679	-0.341541	-1.5791
18.6744	18.347	18.7011	18.9354	18.5242	NaN	NaN	NaN	NaN	NaN	19.7876	19.3524	18.8181	18.7937	NaN	NaN	NaN	NaN	NaN	NaN	18.7431	18.2817	NaN	19.0142	18.9777	NaN	NaN	NaN	NaN	NaN	-6.02281	-5.7179	-5.65063	-6.09129	-6.24959	NaN	NaN	NaN	NaN	NaN	-4.94338	-5.40489	-4.97508	-5.38595	NaN	NaN	NaN	NaN	NaN	NaN
22.3877	20.9747	21.0814	20.9219	21.1869	21.9264	21.0884	21.5061	21.3883	22.1398	21.8159	21.9876	21.798	21.8154	21.923	21.3652	21.0124	21.3174	21.5731	21.2383	21.1772	20.8861	21.0542	21.3339	21.0956	20.8952	21.0881	21.7752	21.4093	20.8013	-2.27895	-3.82904	-4.81323	-4.81522	-3.67429	-2.56344	-3.10749	-2.57574	-2.86844	-2.52476	-2.59739	-2.40435	-2.77737	-2.91442	-2.81602	-3.27731	-3.24992	-3.08974	-2.26868	-2.2584
25.8161	23.3848	23.4784	25.2088	25.1957	26.0155	25.0574	25.4804	25.598	26.6299	25.3308	25.3203	25.0921	25.1812	26.309	26.4523	25.3301	25.7652	25.6069	24.788	24.6389	25.2919	25.0758	24.4778	24.7006	25.3624	24.1228	25.9262	26.3101	24.9641	1.48069	0.369236	-0.577608	0.771189	1.32171	2.17792	0.916336	2.04667	2.26956	2.84214	1.04818	1.63549	0.620129	0.718192	1.98232	2.61983	2.56979	2.60948	2.4392	1.60851
24.7746	23.0532	23.926	23.2193	24.3058	24.3543	23.3521	23.9646	23.7577	24.5173	24.6223	25.5587	24.0589	23.4981	24.565	24.4459	23.0606	23.6139	23.3822	23.0514	24.4423	23.7258	24.8448	22.6697	24.0594	23.6635	22.896	23.6458	23.3789	22.2358	-0.841217	-1.81943	-1.48071	-1.94817	-1.56183	-0.367453	-2.01948	-1.03245	-1.06576	-0.225586	-1.16235	-0.415966	-1.00197	-1.77499	-0.413174	-0.461058	-1.90195	-1.01342	-0.846542	-1.23293
20.302	19.7128	19.99	21.2338	19.984	NaN	NaN	NaN	NaN	NaN	20.5149	21.297	19.654	19.4922	NaN	NaN	NaN	NaN	NaN	NaN	20.1103	19.5107	NaN	19.8135	NaN	NaN	NaN	NaN	NaN	NaN	-4.7729	-5.6682	-5.13105	-4.53396	-5.23685	-3.48366	-4.05243	-2.02587	NaN	-6.27958	-4.58545	-1.88541	-6.20112	-6.4787	NaN	-3.36691	-5.90374	-6.51619	NaN	-3.96585
19.5213	18.9658	NaN	NaN	20.1591	19.2952	20.4376	18.5349	NaN	19.3344	NaN	NaN	NaN	NaN	NaN	20.0738	19.18	19.2579	NaN	18.6417	NaN	NaN	NaN	NaN	NaN	NaN	NaN	NaN	18.8606	NaN	-3.38582	-3.7468	NaN	NaN	-3.33042	-2.82618	-2.45857	-2.89554	NaN	-3.41964	NaN	NaN	NaN	NaN	NaN	-2.52802	-2.86605	-2.72893	NaN	-3.67376
25.578	25.203	23.5643	23.6154	25.2354	25.5383	26.7562	24.3548	23.766	24.1702	24.8423	25.4448	24.5763	24.1811	23.3081	26.4176	26.7803	25.1204	25.111	25.591	24.3473	23.6693	24.67	24.9276	25.164	23.2059	24.6937	25.3497	25.4177	25.6618	0.360876	0.267828	-2.00103	-1.21822	0.0610943	1.8356	2.75952	-0.509693	-0.692657	-0.875025	-0.210318	0.376688	-0.320711	-0.67039	-2.13126	2.59349	3.23364	1.42363	1.81097	1.65357
22.2191	21.8152	21.2628	NaN	NaN	22.7419	21.6488	21.5125	21.5172	21.7641	NaN	22.4643	22.6506	22.2278	21.684	22.3031	22.1111	22.4678	22.2704	22.0238	21.151	21.3037	21.6438	21.1901	21.272	22.1202	22.0362	22.4626	22.7552	22.2699	-3.94822	-2.63623	-3.50249	NaN	NaN	-0.477274	-4.88906	-1.59432	-1.52795	-1.26865	NaN	-3.41964	-1.54532	-1.06054	-2.72183	-1.20908	-1.05729	-0.946953	-1.5985	-2.26935
29.4816	26.3575	23.9654	27.5911	26.5201	26.171	26.0088	26.7253	28.3196	29.5388	27.0673	28.4617	28.5144	27.2768	26.9496	28.4346	28.0714	26.2886	25.9815	26.2377	27.4997	26.4305	26.091	25.9124	28.8964	24.8037	26.4841	26.1572	28.6806	28.1371	6.73904	3.4336	0.289377	4.38273	3.12071	3.41094	3.35701	3.97317	5.95996	6.87182	4.60729	5.45904	5.95442	4.06892	3.31204	6.07332	5.99275	4.20794	2.80315	4.19194
31.667	30.551	30.3962	30.8932	30.8619	31.7066	30.41	30.6854	31.3319	31.8376	31.3624	31.4399	31.0742	31.0617	31.4264	31.3934	30.9859	31.0418	30.493	30.7907	30.7302	30.7298	30.934	30.5813	30.8445	30.4537	29.84	31.5573	30.8237	30.3921	6.52742	5.93459	5.93225	6.03598	5.83019	7.08577	5.46792	6.06691	6.81512	6.96132	6.22052	6.41365	6.16876	6.0467	6.20552	6.84761	6.60114	6.51062	6.07869	6.33642
23.9972	23.503	23.4103	24.1951	23.9353	24.3674	23.5718	23.7999	23.6134	24.3494	23.87	24.2359	24.2964	24.1093	24.3861	NaN	23.7062	23.929	24.146	23.0718	23.809	23.2936	23.3145	24.0884	22.9385	23.2061	23.2932	23.7352	24.2204	23.6954	0.0325623	-1.33627	-1.93849	-0.816753	-0.639471	-0.347698	-1.30171	-0.809296	-0.922182	-0.0945911	-0.388123	0.313643	-0.343084	-0.484014	0.650393	NaN	-2.14432	0.108164	0.441927	-1.54928
25.819	17.2058	18.841	NaN	17.6541	16.6405	29.2479	24.6106	18.2697	18.064	NaN	NaN	NaN	15.1296	20.2195	17.9376	NaN	18.9751	17.0498	NaN	18.1548	NaN	20.3706	NaN	16.1562	16.4545	18.0427	16.5316	17.2386	16.6533	-1.92748	-9.30214	-6.87673	NaN	-6.94431	-5.38856	1.56847	-1.31662	-3.97143	-6.83216	NaN	NaN	NaN	-11.0631	-3.3417	-4.79208	NaN	-4.43474	-6.77984	NaN
22.5589	21.1123	20.6402	21.3933	22.0045	21.0491	18.7567	19.2835	20.3146	20.6109	23.1803	23.2738	21.5456	21.4938	23.0174	19.5116	19.797	19.8192	19.2719	19.5282	19.9841	21.3211	21.5242	20.5076	20.6474	19.8063	NaN	19.8383	21.4268	NaN	-1.83534	-3.01793	-1.79279	-2.6855	-3.0153	-2.70824	-4.17414	-6.3124	-5.81526	-4.92191	-2.56998	-2.39571	-1.52026	-1.71377	-3.13064	-6.03063	-4.85613	-6.11454	-6.43536	-5.83017
25.9651	25.6042	24.8549	25.6274	26.5416	25.8129	25.3607	24.8528	25.9044	26.3705	25.8738	26.3407	25.9814	26.2638	25.7754	23.3983	24.8899	25.5434	25.2182	25.4604	25.651	25.6542	25.5624	25.8452	25.532	23.961	23.6975	25.5452	25.2296	23.9815	2.2069	1.83287	0.530594	1.08643	2.27715	1.94925	1.66693	1.23281	2.75935	2.36334	1.34377	1.80476	1.69703	1.16741	1.3334	-1.61572	1.24811	2.03064	1.38377	1.85296
NaN	NaN	NaN	NaN	NaN	20.0062	18.9088	20.0774	20.6058	20.8572	NaN	NaN	NaN	NaN	NaN	21.112	NaN	20.5161	21.4146	19.2991	NaN	NaN	NaN	NaN	NaN	19.5788	NaN	21.2801	21.0727	18.7773	NaN	NaN	NaN	NaN	NaN	-3.9153	-5.33491	-4.21854	-3.24851	-3.15448	NaN	NaN	NaN	NaN	NaN	-3.22627	NaN	-3.30956	-2.25308	-4.22277
NaN	NaN	NaN	21.3747	NaN	NaN	NaN	NaN	NaN	20.2134	NaN	21.4004	22.3282	22.2712	NaN	21.3846	20.9925	20.3064	21.4123	21.1006	NaN	22.0185	NaN	21.2399	22.015	21.3562	20.3587	21.098	20.3583	19.515	NaN	NaN	NaN	-6.44141	NaN	NaN	NaN	NaN	NaN	-7.17183	NaN	-6.56641	-4.37866	-5.31209	NaN	-5.68493	-4.95721	-6.50416	-5.48227	-5.84054
NaN	20.0418	NaN	19.7484	18.7903	NaN	NaN	NaN	NaN	NaN	19.3654	19.5324	20.5519	19.7204	NaN	NaN	NaN	NaN	NaN	NaN	19.5808	19.6819	19.2638	19.0191	19.3972	NaN	NaN	NaN	NaN	NaN	NaN	-3.40111	NaN	-5.28534	-6.40376	NaN	NaN	NaN	NaN	NaN	-5.37142	-3.90813	-3.1827	-5.34057	NaN	NaN	NaN	NaN	NaN	NaN
28.6723	26.963	26.8017	27.8671	27.4338	27.861	25.918	27.0252	26.1185	26.6865	27.2234	28.2069	28.2783	27.6005	28.4545	27.6505	27.3684	27.1844	27.0446	26.4354	27.08	27.6536	27.4227	26.6736	26.7799	27.2233	26.4119	27.8386	27.2306	27.103	5.52464	4.15566	3.80944	4.89811	4.28121	5.11479	3.05094	4.28621	3.11917	3.25278	4.01902	4.93585	5.22425	4.60962	5.04736	5.18338	5.08848	4.49051	4.55767	3.628
27.4412	26.5737	26.136	26.6807	26.5315	27.5294	26.0418	26.9411	27.1066	27.6744	27.1569	27.2271	27.0542	27.0436	26.93	27.1283	26.6299	26.6902	26.8032	26.4821	26.3607	26.1093	26.1276	26.6389	26.7818	26.5938	26.1621	26.8663	27.0746	26.4097	1.91502	0.859682	-0.286455	0.454277	0.630243	2.35129	0.678547	2.18234	1.99227	2.40205	1.34359	1.77643	1.47072	1.40595	1.24377	1.90663	2.06391	1.74652	1.66772	1.49531
24.6909	24.8678	24.2523	24.8933	25.2823	25.4441	24.3198	24.5366	25.3224	25.4343	25.4145	25.8575	25.1382	25.3595	25.3186	25.7111	24.5671	24.5321	24.3729	24.7072	23.6192	24.837	24.9217	24.7927	24.633	24.1049	24.5105	24.8154	25.575	25.2003	2.27215	2.07478	1.16019	1.93253	2.79926	2.46908	1.2422	1.89172	2.70931	2.64156	2.5537	3.20648	2.78375	2.6866	2.78924	2.81855	1.56554	1.87346	2.42718	2.4767
27.6296	22.8288	23.2454	22.8108	24.5426	24.3218	30.7879	28.3794	24.3669	25.3003	22.3205	21.5296	22.3522	20.9454	20.9119	23.6983	24.7697	22.6336	22.4115	24.2779	21.4385	NaN	24.0359	21.9856	23.6192	NaN	19.0187	22.0107	23.5417	21.8886	4.03779	-0.786419	-1.3126	-1.14152	0.459751	1.12271	7.39382	5.2294	2.02435	1.83546	-2.72804	-3.66305	-1.71814	-3.63385	-3.50384	1.03778	1.33714	0.56052	-1.13892	2.28935
24.4682	23.5548	23.1815	23.3541	23.9168	23.5478	22.8696	22.1964	23.1752	23.3188	24.3416	25.0205	24.5289	24.5331	24.3786	NaN	22.6449	22.6019	23.4832	23.3965	23.8762	24.149	24.37	23.3126	23.3498	23.3985	23.2836	22.7686	23.0213	23.358	0.0817814	-0.908804	-0.502165	-0.549726	0.104712	1.29321	0.0845661	-0.271063	0.895512	-0.0999126	-0.0179348	0.470427	0.827108	0.931035	-1.63433	NaN	-0.509962	1.01228	0.916004	-0.295636
21.9739	21.4848	21.1356	21.7387	21.8477	20.7383	NaN	19.8806	20.7522	20.4423	21.5165	22.9062	22.4408	21.9457	21.8892	20.8588	20.7	20.6599	NaN	20.4969	21.7348	20.8344	21.7057	20.8059	21.4097	20.5141	20.7938	20.7272	22.2226	20.2611	-2.05352	-2.37853	-3.9093	-2.42936	-3.17958	-4.96527	NaN	-5.77661	-4.62082	-4.86829	-3.58247	-1.31658	-1.6852	-1.84116	-3.00535	-4.73211	-4.13891	-3.65296	NaN	-3.55625
20.7861	20.8397	20.5237	21.1984	20.9369	19.8933	NaN	NaN	NaN	NaN	20.6019	21.0282	21.3422	20.7888	20.8315	NaN	NaN	NaN	NaN	NaN	20.7353	19.9811	NaN	20.5364	20.8637	NaN	NaN	NaN	NaN	NaN	-3.80241	-4.02381	-2.87296	-3.00972	-2.99857	-4.39175	NaN	NaN	NaN	NaN	-3.88624	-2.8838	-3.93645	-4.2211	-3.82492	NaN	NaN	NaN	NaN	NaN
24.3542	21.6163	22.7854	23.1683	23.7786	24.0312	23.1384	23.5164	23.5384	24.0741	24.0671	24.4452	24.0043	23.7942	22.2926	23.1681	23.5361	23.4783	23.6152	23.8691	23.3016	23.0746	23.2414	22.6513	22.8797	23.1753	23.1701	23.9517	23.6717	23.2659	-1.02682	-2.84622	-2.70462	-2.52555	-2.03528	-0.95137	-2.58945	-1.95942	-1.19286	-1.0565	-1.8271	-0.948065	-1.24089	-1.43408	-3.13962	-1.48254	-1.29881	-2.01988	-0.9886	-0.583652
NaN	NaN	NaN	NaN	NaN	NaN	19.1558	18.7009	NaN	NaN	20.8717	22.2981	23.7951	23.1496	24.1697	NaN	21.1371	23.4779	23.3346	21.5869	21.9664	21.0458	20.9237	22.6161	21.2529	24.0404	22.3255	22.2073	23.9148	22.3	NaN	NaN	NaN	NaN	NaN	NaN	-6.64331	-4.58915	NaN	NaN	-2.64578	-0.637302	1.09751	0.197873	1.25534	NaN	-2.53529	0.82139	1.34565	-0.480876
25.9012	24.6225	24.2971	25.0799	25.0967	24.4684	24.0956	24.3851	24.0228	23.9796	25.1321	25.3109	25.5455	25.2853	25.6487	24.6564	23.82	24.3155	24.8905	24.4373	24.9519	24.7571	23.8956	25.0168	24.5815	23.8568	23.677	25.095	24.9996	24.3899	1.5723	0.431904	-0.417316	0.393112	0.432947	0.242277	0.538128	0.892916	-0.634304	-0.93586	1.30018	1.15727	1.21243	1.53184	1.66247	-0.0537567	-0.157843	0.81506	0.537735	0.58199
25.5883	23.5264	24.0306	23.1948	24.7171	22.5569	23.6399	23.1012	24.0272	24.045	23.8489	24.0607	24.4487	24.7555	23.6596	23.6539	23.0689	24.5797	22.9908	23.3476	24.3412	24.4863	23.9668	23.7608	22.6978	22.9306	23.3539	23.0279	23.3652	22.6721	3.87047	2.0912	2.78471	0.861361	2.91475	1.69526	1.90411	1.58097	3.17583	2.3526	1.99974	1.88044	3.13233	3.2582	1.70947	2.42236	2.41828	3.5249	1.55177	2.54171
29.7182	29.142	28.6768	29.1874	29.5454	30.0637	29.0952	29.5936	28.6659	30.2357	30.4597	30.5265	29.6156	30.3877	30.7155	30.1498	29.6185	29.4473	30.0764	30.0495	29.453	30.3027	29.9901	29.5821	29.0461	29.5877	29.5992	29.6045	30.0914	29.9864	5.41758	5.19516	4.38243	5.07411	5.18741	6.3757	5.34201	5.80783	4.69794	6.22268	6.16882	6.20006	5.75279	6.27421	6.32068	6.65216	6.15795	5.96698	6.45135	6.34931
24.7491	24.4425	24.2883	24.9012	24.0395	26.0898	23.8083	24.7535	24.4603	25.331	24.9111	24.7762	24.788	24.7783	25.7089	25.0844	23.5427	24.7358	24.4116	24.3152	24.0429	24.486	24.0679	25.086	24.0314	23.9524	24.0619	24.6407	25.1067	23.8182	1.12339	-0.858536	-0.234098	0.426065	0.110325	3.26966	-0.628431	1.90308	1.46245	1.59178	0.609327	0.825882	1.46149	0.879216	1.36705	1.39492	0.660561	2.21515	1.76824	1.41412
29.6406	28.7664	29.0097	28.764	29.4867	29.9931	28.8986	29.09	29.3122	30.0404	29.4424	29.6091	29.3427	29.1633	29.542	28.8691	29.1943	29.0163	29.3487	28.7638	28.7513	28.7455	28.9416	29.1661	28.8486	28.4783	28.1974	29.6558	29.2217	28.538	5.8263	5.45842	5.2791	5.00475	5.66563	6.69688	5.4203	5.68174	5.88802	6.63388	5.44332	5.90248	5.50718	5.38825	5.73689	5.58591	6.21521	5.69963	6.37567	5.44506
36.0905	29.2247	31.4673	27.0406	32.3289	30.8701	38.3849	36.7701	33.7539	34.3571	25.7632	27.3079	23.3785	24.7312	27.4418	29.2766	28.076	23.6865	29.0213	26.2355	25.8666	26.5491	32.5295	24.0982	21.6038	24.7563	25.5238	23.0625	32.7046	24.4975	12.8435	5.58904	8.40138	3.09151	9.30104	7.78589	15.1561	13.6918	10.8668	11.4594	2.1109	3.97932	-0.231676	0.814713	4.73832	6.45807	5.397	-0.454369	6.387	3.56401
26.4802	25.4872	25.6172	25.9206	25.7774	25.828	24.9533	26.0306	25.3761	26.0752	26.5966	25.7164	26.3811	26.2561	26.1427	26.1855	25.3974	25.0265	24.9477	24.5133	25.7907	25.7383	25.0688	25.4492	25.8059	25.8534	24.2482	25.1045	25.9278	24.4534	2.03014	1.23647	0.287405	1.55904	1.20485	2.31866	0.452314	2.28278	1.70765	2.17608	2.13439	0.576216	2.44065	1.86678	1.82224	2.6417	2.0453	1.72099	1.35268	0.96292
27.6348	25.5254	26.415	27.318	27.0222	26.8591	25.9403	26.2706	26.3934	27.3096	27.1799	27.614	26.7331	27.3079	27.0835	26.3885	26.5222	26.5995	26.4294	26.631	26.7031	26.7826	26.8938	26.505	26.2555	25.587	26.4037	27.0829	26.2041	26.3621	4.34445	2.81814	3.66479	4.23264	4.00012	4.76187	3.55006	4.22735	4.40326	5.08139	4.04002	4.55712	4.1372	4.75661	4.00859	4.37019	4.69866	4.83354	4.25623	4.70377
21.3488	20.5152	18.7782	20.1737	NaN	19.3573	25.5343	22.5947	NaN	20.4107	21.1415	19.3494	24.3766	NaN	22.1888	20.9557	18.9047	21.359	22.5615	21.0234	20.6212	NaN	NaN	26.9877	NaN	19.915	19.8836	22.3129	17.8079	19.1123	-1.04942	-1.8338	-4.34471	-2.7998	NaN	-3.01534	1.60216	0.555187	NaN	-2.84846	-1.69814	-3.1983	1.72414	NaN	-1.52842	-2.23161	-3.84185	-1.31237	-1.1587	-2.19796
20.7816	20.431	20.6923	20.352	20.9896	21.8423	21.7948	21.033	21.6141	21.7644	20.1034	20.446	20.7045	20.9744	21.1575	21.178	20.4659	21.1996	NaN	NaN	20.0186	19.7231	20.1043	20.2155	20.9264	NaN	19.8903	21.1461	20.9865	20.7009	-2.80837	-3.24575	-3.03403	-3.94757	-2.27464	-1.58426	-2.9009	-3.14301	-2.68161	-2.4345	-4.27479	-3.43594	-5.56625	-2.05282	-2.11304	-3.34752	-2.33842	-1.90774	NaN	NaN
30.6338	29.2556	29.3886	29.6748	30.2901	30.3859	29.4101	29.7718	30.0062	29.9387	29.9671	30.5382	30.1312	30.4482	30.8232	30.2934	29.7041	30.0706	30.3093	29.8017	29.4292	29.6367	30.1168	29.7508	29.749	29.7647	29.8033	29.953	30.708	29.518	7.48296	6.51627	6.39471	6.55949	6.77983	7.43617	6.32355	6.91243	7.34811	7.03606	6.79788	7.4976	7.27241	7.61586	7.94318	7.40071	7.1643	7.33241	7.76811	7.10358
21.6567	20.9024	NaN	21.5023	21.0034	18.8885	18.4591	19.8124	19.6086	19.6515	21.724	19.0369	21.8306	21.4284	20.4917	19.9157	NaN	19.5782	19.1438	19.3348	20.4231	NaN	19.7431	21.7215	20.4632	NaN	19.0083	19.6412	19.4529	18.8606	-0.74402	-1.71985	NaN	-1.85504	-2.10902	-3.86908	-4.86045	-3.49919	-3.51574	-2.51348	-1.79879	-3.90286	-1.58609	-1.94219	-1.35532	-2.54177	NaN	-3.61559	-2.58686	-2.89604
25.5253	24.3627	18.2716	19.5945	19.0077	23.1249	20.0898	NaN	NaN	NaN	18.6113	18.725	19.488	20.7292	18.2261	22.6863	23.8654	21.4909	NaN	21.1933	18.2615	20.0021	20.2505	20.1488	22.9407	NaN	NaN	19.6619	20.1252	NaN	1.317	1.74499	-6.02008	-2.47368	-1.98157	-0.277653	-1.79815	NaN	NaN	NaN	-5.24984	-5.07015	-1.47477	-1.53316	-4.07439	-0.0820332	1.37729	-1.49393	NaN	-1.82379
24.9857	24.7557	24.4071	23.736	24.8309	24.5471	26.233	23.2308	23.4762	22.7336	23.5248	22.9167	24.146	23.5433	25.4101	24.5463	25.6801	24.3446	24.0528	23.8407	23.2704	23.9133	24.3052	23.5262	24.1561	23.642	24.1323	24.0604	23.5053	23.9213	1.12242	2.05051	0.74531	0.400072	-0.257072	2.17225	3.54281	-0.148857	-1.52175	-1.33973	0.401449	-0.0475254	0.881174	0.538501	2.18544	2.31824	3.74793	2.17942	1.46218	1.533
22.5043	20.6924	20.8121	21.1776	20.8114	22.2389	21.407	21.2432	21.6267	22.5286	21.7068	23.3676	21.2358	21.5652	21.0239	21.5062	21.1718	21.5614	NaN	19.8935	20.8475	21.3397	21.209	21.3342	20.5056	NaN	NaN	21.2848	21.1164	NaN	-1.74789	-3.21668	-3.8753	-3.15976	-3.8939	-3.37193	-5.51561	-5.41059	-5.1455	-4.14674	-2.40717	-1.54836	-2.52641	-2.33095	-3.47355	-5.04635	-5.5893	-2.64359	NaN	-7.29722
23.2967	21.402	21.8664	22.713	23.2216	21.9532	21.3538	NaN	21.6166	20.8792	22.8001	23.3376	22.3682	22.812	21.2913	NaN	20.0579	21.4772	21.6945	21.7913	22.3582	21.4765	22.4254	21.0857	21.9831	22.6498	20.7217	20.6613	21.8407	20.8193	-1.7838	-2.90813	-3.29162	-2.1039	-2.4798	-3.48812	-5.20474	NaN	-4.40689	-3.45245	-1.74156	-3.22164	-1.07708	-2.26426	-5.37828	NaN	-4.67959	-2.99854	-3.54897	-3.77944
22.3655	NaN	21.4875	NaN	21.0048	22.1389	21.8963	21.5583	21.0046	21.535	21.7547	22.8158	22.2056	22.159	21.15	20.7563	20.9703	21.589	21.1024	21.56	20.9931	NaN	NaN	21.5149	20.4827	21.1042	21.2159	21.438	21.886	21.3844	-2.87711	NaN	-3.28197	NaN	-5.0823	-1.49901	-2.68629	-2.41285	-2.98162	-2.387	-1.94349	-0.641695	-1.91687	-1.30149	-3.891	-4.52857	-3.62695	-2.4524	-3.85167	-2.72733
22.8933	22.5798	21.1715	21.0782	24.619	22.945	22.7885	NaN	20.7534	NaN	21.9167	20.5409	21.8595	20.5389	19.2643	20.7903	22.5012	20.6615	20.7998	21.9166	NaN	20.486	20.2005	20.2677	21.4858	NaN	NaN	20.2175	21.701	NaN	-1.95387	-1.96152	-3.814	-3.9336	-0.124859	-0.505663	-1.38389	NaN	-6.04197	NaN	-2.75635	-5.03203	-2.86355	-3.68806	-5.59509	-3.53784	-1.03606	-3.22443	-2.78949	-1.84328
25.762	25.2715	24.7512	25.7244	25.1763	25.4562	23.0987	25.2488	25.2639	24.805	25.5279	26.1576	25.3538	25.9386	25.6106	25.9733	24.9513	25.5318	24.8286	24.1909	25.6171	25.0842	25.3001	24.7853	25.5741	24.9234	24.2705	25.3937	25.7488	23.8597	1.39786	1.16699	-0.262945	1.41118	0.8188	1.44535	-1.921	1.36866	0.995852	0.400269	1.37987	1.90827	1.49085	1.95813	0.101511	1.94552	0.987169	1.72343	0.56802	-0.216556
23.9753	22.9053	23.4715	23.4396	23.4782	23.2663	24.1238	23.643	NaN	23.5924	23.1538	22.4091	22.5241	22.242	24.0235	23.685	23.9295	21.9973	23.5587	22.2341	22.1296	22.0304	22.1297	22.9187	22.6241	21.6582	22.1132	24.024	24.0493	22.623	1.37148	0.203077	1.75092	0.20174	1.73674	0.995266	1.87246	0.920237	NaN	1.6804	0.11986	-0.0205936	-0.596331	-1.41068	1.29377	0.781572	2.01784	-1.28773	0.406364	-0.369706
25.376	26.5509	25.8472	26.1129	25.9049	27.1549	27.3346	26.0073	27.0562	27.3152	26.1812	25.1371	25.2475	27.3946	25.7316	28.3312	27.5111	27.1096	26.0082	25.516	26.435	25.2045	22.9331	27.0279	25.687	26.1188	25.987	27.7916	27.5292	25.9982	-1.96605	4.12983	3.38791	2.9208	2.59019	4.79718	3.14221	3.18858	5.26832	5.64293	3.32232	3.272	3.03257	4.04892	2.36408	5.42818	4.65573	4.93131	4.09418	2.45911
24.1635	23.9122	23.575	24.2369	23.4573	23.5052	23.3316	23.5186	24.4294	23.7386	24.0367	24.1721	24.4668	24.7004	23.4871	20.0841	23.3439	23.7052	24.0552	23.5437	23.554	22.8385	23.9659	22.9131	23.1864	21.6601	23.5545	23.8437	22.4604	24.168	0.79521	1.01315	0.404476	0.9884	0.632896	0.532595	0.236088	0.455873	1.32677	0.385941	0.960421	1.71942	1.38572	1.28857	0.887506	-4.82972	0.125862	0.987667	1.05211	1.03727
25.7061	25.591	25.2823	25.2532	25.1541	25.4763	24.3012	24.7312	24.9196	25.891	26.3296	25.8279	26.2186	25.4372	25.9617	25.0493	23.9784	25.4766	24.9129	25.7119	25.2988	25.4883	25.061	25.3292	25.5091	24.9124	24.0803	24.341	26.0952	25.364	1.15129	0.631454	-0.271595	-0.528809	-0.161724	0.490589	-0.786438	0.0455017	-0.300425	0.61356	1.09973	1.71283	1.41167	0.776875	1.3027	-0.105736	-0.813576	0.220325	-1.01996	-0.307923
21.5738	22.5507	NaN	21.2571	20.4084	22.8349	25.9845	21.5788	18.5782	20.8193	21.2288	19.7149	NaN	NaN	18.7505	19.3347	23.566	22.603	22.0495	23.0378	NaN	NaN	21.7173	NaN	21.6348	NaN	NaN	20.028	20.5489	20.7905	-3.32424	-0.792475	NaN	-0.873888	-2.15185	-0.537405	2.05985	-2.04772	-4.39975	-3.84841	-3.36914	-5.25742	NaN	NaN	-6.33297	-2.91069	0.527514	-0.455433	-1.9898	-0.105781
22.5588	22.2422	22.3801	23.0153	23.2676	21.7943	21.6171	20.3295	20.6805	20.4582	22.2881	23.3195	22.8111	22.7822	22.101	NaN	20.5543	21.0581	21.1207	21.3381	21.8474	22.2493	23.3729	22.17	22.2559	20.6324	21.6415	20.6307	19.6773	21.4456	-1.13249	-0.737236	-0.327812	-0.46911	-0.449163	-0.0122871	-0.468468	-1.41449	-1.46819	-2.95303	-1.11896	0.340717	-0.208551	-0.470572	-3.08792	NaN	-0.628906	-0.297716	-1.32427	-0.821101
23.8356	23.2864	22.9436	22.8554	23.7086	23.9097	22.9623	21.9546	22.8581	24.0095	23.3258	24.1002	24.1646	23.9261	24.1165	22.4641	22.6601	22.549	23.7132	23.1265	22.9333	23.6239	23.8788	23.3363	23.4209	23.4299	22.4021	23.2888	22.1751	22.3411	-0.149811	0.0411568	-0.682764	-0.449099	-0.43487	0.762131	-0.521322	-1.53954	-0.149473	-0.792856	0.19829	0.842314	1.55041	1.09886	-0.502729	-1.45925	0.211264	-0.861994	0.767109	0.00881481
20.5993	21.0804	20.6236	NaN	21.0755	NaN	25.2186	21.3752	NaN	NaN	21.4158	20.4937	21.2349	19.9376	21.947	19.6532	20.4035	22.3742	21.4572	22.7511	21.2304	19.7193	21.2048	NaN	20.7997	20.6148	19.6653	24.2991	21.3871	18.6162	-2.99033	-2.44893	-3.30707	NaN	-1.93912	NaN	2.54333	-0.651144	NaN	NaN	-1.59948	-2.11359	-1.71638	-3.35363	-1.25401	-4.41182	-2.72501	0.293755	-1.20259	1.43905
24.1941	NaN	23.294	23.6773	23.8846	23.396	21.987	23.2188	23.3523	24.2059	23.3896	23.904	23.3948	23.6559	24.0595	23.6122	23.3982	23.4451	23.0708	22.8997	23.3272	23.3514	23.6313	23.165	23.2237	22.8233	22.4519	24.3021	22.3795	22.9163	0.139717	NaN	-1.11985	-0.478157	-0.146383	1.18568	-0.34754	0.19508	-0.0669804	0.50605	-0.556171	-0.0867519	-0.371866	0.0708189	-0.219997	1.19839	1.48123	0.622997	0.680096	-0.604119
20.1592	20.6944	NaN	NaN	NaN	20.7312	19.8395	19.9416	20.5107	19.8134	20.3628	NaN	20.363	NaN	NaN	NaN	19.9637	20.9478	19.8993	20.0107	NaN	19.7356	NaN	19.2746	NaN	NaN	NaN	20.3676	20.3525	NaN	-4.03019	-3.03829	NaN	NaN	NaN	-2.57507	-3.19597	-3.48377	-2.71763	-3.42239	-3.68036	NaN	-3.20816	NaN	NaN	NaN	-2.68401	-2.05362	-3.64688	-2.60358
27.1403	25.9222	26.4981	26.0203	26.535	26.5355	26.5378	27.3029	26.6495	27.6809	25.363	25.7871	25.8752	26.8898	26.5664	26.7171	26.4892	26.4924	26.4285	24.8002	25.886	26.0723	25.5298	26.0555	24.7783	25.3086	25.631	27.3723	26.4924	25.0648	5.65588	5.16417	4.69296	4.68907	5.33247	5.31849	4.4235	5.18627	5.22957	4.12886	3.79515	4.07885	4.99617	4.75582	4.70573	5.3624	4.89038	5.06744	2.74508	2.16451
21.9548	21.4003	21.3073	21.4045	22.3445	21.2459	21.1484	20.9956	20.8979	21.0642	21.9908	22.1809	21.4718	22.036	21.7512	20.3922	20.7329	21.0662	20.5596	20.4574	20.8477	21.5885	21.5229	21.2676	21.1849	20.0612	20.6548	21.2195	20.6545	20.4645	-2.59877	-2.95058	-2.64932	-3.47131	-2.6863	-0.434433	-2.08672	-2.15924	-1.52599	-1.23531	-3.27577	-2.45822	-3.41743	-1.22499	-4.55127	-3.19462	-1.8051	-1.99436	-2.01286	-2.15596
21.0098	21.8084	NaN	NaN	20.7607	21.1919	19.6543	NaN	21.0592	22.1459	NaN	NaN	NaN	NaN	NaN	21.594	20.8302	NaN	NaN	NaN	NaN	19.843	20.7848	20.1144	NaN	NaN	NaN	22.8373	NaN	NaN	-1.09829	0.588676	NaN	NaN	-1.51011	0.0736866	-2.41431	NaN	-0.150826	0.852461	NaN	-0.290638	NaN	NaN	NaN	0.627415	-0.307173	NaN	NaN	NaN
20.4079	21.9376	NaN	18.6223	18.6816	23.7059	30.02	20.0806	NaN	16.4332	NaN	17.7422	20.2618	19.7846	17.6462	21.9215	22.8699	20.1755	21.3491	21.5534	19.8687	18.0644	21.4848	20.461	21.4607	18.7274	NaN	21.8004	19.5135	19.074	-3.33672	-1.27625	NaN	-5.26594	-5.59797	1.68729	6.08388	-2.17089	NaN	-4.63	NaN	-6.95608	-2.07454	-2.87914	-7.27303	0.305641	0.41378	-2.48709	-1.48049	-1.25576
31.629	30.5459	30.2506	30.5151	30.9164	31.5554	30.0474	30.1534	30.6272	31.2093	31.14	31.1564	30.605	30.569	31.0734	30.7524	30.2245	30.3989	30.4242	30.2891	30.4479	30.4515	30.2555	30.3301	30.2425	29.9695	30.2524	30.9148	30.6094	30.0633	6.1489	5.52077	4.84583	4.89459	5.3196	7.22467	5.55963	5.90655	6.30367	6.44059	5.92628	5.81492	5.9504	5.63179	5.62973	6.33916	6.09167	6.05921	5.87831	5.92055
28.4948	27.4757	27.8051	27.8246	27.7607	28.3321	26.8131	27.5114	27.4775	27.3056	27.7439	28.1687	27.8597	28.2022	27.9343	26.8221	26.9473	27.8866	26.9772	26.9369	26.4495	27.6342	27.5061	27.7036	27.77	26.676	26.563	27.4562	27.6851	26.9799	3.47144	3.6201	3.09139	3.61623	3.04301	5.06929	2.96134	4.20771	4.17063	3.06046	3.50933	3.72443	3.92898	4.18798	2.93524	3.28102	3.88695	4.69192	3.54738	3.84016
24.3042	25.5123	25.0478	24.7908	27.4613	23.1252	24.462	23.5787	23.9392	25.1734	24.4475	24.6566	23.2048	24.7148	23.8033	24.2405	23.2334	25.0771	23.3382	24.6156	23.9588	22.8983	NaN	24.9291	23.2674	24.0622	23.6056	25.0959	24.0212	22.6254	1.45077	3.07844	3.00172	1.28881	4.24148	0.424011	2.58121	0.914635	1.73376	2.64803	1.58468	2.34875	0.158098	1.79273	0.987108	1.60523	0.838646	3.15028	1.18662	2.84105
29.4811	30.0873	30.1603	30.3264	29.3157	27.7793	28.9367	28.9943	29.1176	29.9974	29.7142	30.2794	29.0148	29.9788	30.0705	30.9091	29.9473	29.0205	29.3308	30.846	29.7232	29.1773	28.6981	29.6714	29.6097	30.5926	29.5108	28.9758	30.0486	30.0683	5.50243	6.58874	6.48163	6.63477	5.59932	4.61729	5.43391	5.79743	5.9218	5.9909	5.99579	6.71815	5.01268	6.41529	5.86953	7.7503	7.08754	5.9949	5.5304	8.0599
20.9219	21.4566	21.143	22.7798	22.7694	21.4831	21.3467	20.5231	20.2874	NaN	20.7559	21.9751	21.9629	21.4996	20.8606	NaN	21.1987	21.993	NaN	20.9184	21.2952	NaN	21.8127	20.5966	20.6494	NaN	21.727	20.7929	20.8284	21.0806	-2.03897	-1.8242	-1.08716	-0.226727	0.366959	-0.98484	-1.29423	-2.55151	-2.73222	NaN	-1.87328	-0.642912	0.50905	-1.50501	-3.71007	NaN	-1.08732	-0.319721	NaN	-1.4156
21.6906	NaN	NaN	19.3882	20.3166	19.0453	19.5898	18.8086	18.2862	NaN	19.5773	19.3207	18.8738	NaN	19.859	19.8234	19.3408	19.96	19.276	18.9191	18.6203	NaN	NaN	18.9869	NaN	NaN	NaN	18.3146	21.0847	18.6999	-3.19533	NaN	NaN	-4.40026	-3.06129	-4.7668	-6.27293	-6.90666	-7.488	NaN	-4.42554	-4.66088	-5.60348	NaN	-4.04226	-3.52845	-4.19194	-3.81676	-4.4229	-5.93182
22.463	NaN	NaN	NaN	24.9328	21.9002	NaN	NaN	19.839	21.5441	21.7182	21.5449	24.6923	21.0678	20.461	NaN	20.0509	22.5341	20.178	20.9976	21.0973	20.4889	20.6086	19.8455	NaN	NaN	22.636	22.6524	21.5898	20.4888	-2.42895	NaN	NaN	NaN	-0.46562	-4.1288	NaN	NaN	-6.72727	-5.05421	-5.46193	-4.2746	-1.60785	-4.47109	-4.78144	NaN	-7.27444	-4.02454	-6.99637	-4.30716
22.4487	21.8485	21.1666	21.9116	22.5691	22.5115	20.409	20.766	21.7731	21.5441	23.4334	22.1422	22.4733	22.0104	22.1498	21.5841	21.8189	22.6616	21.9375	21.051	22.0426	21.7144	21.9741	20.711	22.2501	21.5966	21.6298	21.7628	22.8041	NaN	-3.14765	-3.24529	-4.32037	-3.98401	-3.27493	-1.98825	-5.092	-6.0285	-3.28309	-3.98507	-2.78625	-2.59745	-2.52	-3.00652	-3.45433	-4.53748	-3.59912	-2.57078	-3.40587	-4.13015
25.4316	26.1796	23.9088	26.9864	27.1972	24.7668	29.0745	26.7812	25.4051	26.8477	25.7602	27.094	26.4878	22.2047	29.4632	26.563	25.3606	27.0289	27.935	27.6242	26.612	25.1316	26.2219	25.3399	27.7862	26.5613	27.9939	25.5598	25.5703	25.8054	2.10501	3.4267	0.575159	4.07783	4.14299	2.19718	7.00417	4.71478	2.92126	4.37281	2.61011	3.75971	3.39033	-1.62262	6.48665	4.14901	3.14463	4.97175	5.93394	5.24452
27.2109	26.852	27.2013	26.9363	26.5929	27.1566	26.8179	26.2858	27.2358	27.7733	27.0834	27.7183	26.8671	27.3583	27.1562	26.5459	27.0668	27.5832	27.5994	26.5686	27.2241	26.8834	27.5617	25.1977	27.0363	25.7728	27.0674	27.6077	27.5682	26.7023	2.34134	2.18394	2.35719	2.14254	1.85251	3.08412	1.16202	1.79158	2.63967	2.74056	1.82444	2.64202	1.94903	2.15371	1.88994	1.9552	2.32703	3.3116	2.85464	2.34171
21.667	NaN	NaN	20.9859	21.3648	22.03	21.0117	20.8874	21.7965	21.919	22.1063	22.6913	22.4607	21.8596	21.1581	NaN	20.8369	21.3283	21.5169	20.9856	20.8439	21.2638	NaN	21.6946	21.4258	21.2955	NaN	21.2028	21.8554	NaN	-2.29111	NaN	NaN	-3.00538	-4.03251	-2.01892	-3.08464	-3.60168	-2.1915	-3.11494	-3.30713	-1.00941	-1.12341	-2.24051	-2.89104	NaN	-3.41022	-2.69912	-2.84464	-2.50074
23.6093	22.2904	22.0984	23.5658	23.3496	23.3031	23.3228	23.3262	23.1508	23.5899	23.2782	23.2478	23.2862	23.3226	23.6297	23.8111	23.1456	23.2559	22.9666	23.7869	22.9476	23.1269	23.574	23.2251	23.2621	22.6618	22.9899	22.9811	22.9542	23.0967	-1.52406	-2.26376	-3.67426	-1.68138	-1.94404	-0.652512	-1.62029	-1.5326	-2.06229	-0.995932	-2.01085	-1.97085	-1.16486	-1.50726	-1.39746	-1.58465	-1.12056	-1.91878	-1.4173	-0.332818
23.8406	24.0762	22.5208	22.287	23.2748	24.7049	27.0862	23.045	22.4396	21.6987	23.0521	22.7948	22.7071	23.0167	24.0966	23.9828	25.3192	23.8295	23.406	25.1321	22.7499	22.6284	23.9394	22.7314	23.5025	23.7716	23.3768	23.312	24.3707	24.077	0.896173	1.88461	-0.890476	-0.433891	0.486498	1.99636	4.12264	0.395462	-0.419962	-1.5961	0.139305	-0.321091	0.200846	-0.157537	-0.0148525	0.61694	2.92637	1.47111	0.264397	2.34034
23.5727	22.6431	NaN	NaN	NaN	22.921	20.3267	NaN	NaN	NaN	NaN	20.151	NaN	NaN	20.7988	21.795	23.6472	NaN	NaN	18.0374	20.2753	18.366	21.6371	NaN	22.1153	NaN	NaN	NaN	NaN	NaN	-0.718712	-0.334007	NaN	NaN	NaN	-0.697569	-4.62849	NaN	NaN	NaN	NaN	-3.82053	NaN	NaN	-3.47349	-1.82809	0.0487175	NaN	NaN	-7.93954
21.7611	21.0451	21.1491	21.2458	21.1617	22.355	21.6259	NaN	22.0257	22.2346	21.3437	21.4621	21.3727	21.5881	21.8286	22.2937	21.3142	21.7806	21.5451	21.7616	NaN	21.2949	21.2323	21.0035	21.0373	21.9557	21.6848	21.8388	20.6919	NaN	-2.27895	-3.56661	-4.76997	-3.09657	-4.44924	-1.50513	-1.52571	NaN	-2.19898	-3.632	-3.31105	-2.95778	-3.2007	-4.13904	-2.2648	-1.19496	-2.62301	-3.28049	-2.45771	-2.07256
21.6161	NaN	NaN	20.7067	20.5508	21.1623	19.9783	19.7395	NaN	19.5046	21.4104	20.8713	20.8959	20.2977	NaN	NaN	20.3647	20.3114	20.7611	20.1002	20.5199	NaN	19.7844	NaN	20.5138	20.6768	20.1688	20.4287	NaN	20.3063	-5.17714	NaN	NaN	-5.21174	-6.22269	-2.91755	-4.2929	-7.34909	NaN	-7.33325	-4.85365	-5.2134	-4.03557	-4.51702	NaN	NaN	-6.43611	-6.49511	-3.56452	-4.58942
25.6799	25.3707	26.5148	21.0721	25.5875	24.5162	22.6726	23.6936	25.3381	24.418	24.9454	25.0719	23.5934	23.9332	24.9513	23.6161	23.1349	23.3538	23.8976	21.9296	24.8854	22.1954	22.3791	22.945	24.7319	23.8095	23.4444	23.4449	24.301	23.4565	4.1614	4.06411	4.84216	-1.32053	4.19793	2.81103	0.789762	2.89369	3.73187	2.28485	2.345	3.18147	1.50507	2.35898	3.48475	1.83518	1.87004	2.04115	2.08738	-1.55614
27.8819	26.704	26.8009	26.2168	26.9882	27.2721	26.7203	27.0616	27.4079	27.2807	26.6651	26.7111	26.9595	26.1531	27.7401	28.6727	27.7698	26.0043	27.799	26.023	27.0963	26.993	25.3966	26.5892	26.627	26.4083	25.325	27.9184	28.2498	27.0654	4.76403	4.00571	3.22663	2.3541	3.23237	4.59865	3.97079	4.49537	5.34912	5.21138	3.23236	3.75245	3.68936	3.08821	4.81187	5.66223	4.59472	4.78954	5.78377	4.01876
22.7469	22.0729	22.8474	NaN	22.5014	22.9015	22.4944	22.5021	22.8365	22.599	23.2832	22.9562	22.986	23.0842	NaN	22.9796	22.5371	22.6728	23.1029	22.7583	NaN	22.2268	24.4097	22.4906	22.3615	22.4041	22.9157	22.3949	22.9219	21.6935	-2.1075	-2.61419	-2.24106	NaN	-2.70542	-0.904642	-1.43178	-1.83896	-1.04536	-1.77032	-1.71438	-2.07934	-1.30839	-1.72175	NaN	-1.33063	-1.30631	-1.13659	-1.34842	-1.02296
28.9849	27.4349	27.5417	28.1304	27.9286	28.4136	27.287	28.0482	28.5636	28.6101	28.3748	28.6981	28.3928	28.0058	28.4002	28.4717	27.6409	28.0539	27.8159	27.4142	27.6404	27.9693	28.0266	27.7338	27.9091	27.834	27.4062	28.1031	28.3528	27.4844	3.95673	2.75876	2.67928	3.34215	2.9938	4.03241	2.56207	4.00332	4.21816	3.97102	3.57052	4.1389	3.78153	3.20991	3.56351	4.19284	3.65987	4.04253	3.60727	3.27871
26.4748	24.489	24.7342	25.0311	25.3719	26.2134	25.3427	26.1111	26.1619	26.3108	24.7211	25.9015	25.5985	25.3792	25.5164	NaN	25.1802	26.1178	25.5299	25.2304	24.7308	25.0804	24.9393	24.607	25.2469	24.9396	25.0604	25.7903	26.0131	25.4343	4.51729	2.80636	3.03439	2.99265	3.57832	5.76122	4.35574	5.43554	5.31006	5.76359	3.43521	4.01533	3.46697	3.32741	3.69102	NaN	4.76437	5.89661	5.32174	4.90922
24.3693	23.1924	23.887	24.1104	24.0889	22.9892	22.5923	22.7693	23.0056	22.6445	24.419	24.5205	24.5635	24.0503	24.2252	NaN	22.4016	23.1985	23.1051	22.3654	23.957	23.6709	24.7621	23.6158	24.1618	22.589	22.3751	23.0576	23.3712	22.1846	-1.36711	-2.71821	-2.01406	-2.28782	-1.60544	-1.16719	-2.50128	-2.54153	-0.8825	-2.38342	-1.18682	-0.830013	-0.48962	-0.962789	-1.19654	NaN	-1.9	-0.827353	-2.08906	-1.19281
26.2806	25.1717	26.1616	25.2928	26.2785	26.8615	25.3713	25.8467	25.4507	27.0295	25.8369	25.6861	25.699	25.8668	25.6665	25.0783	25.5213	25.4362	25.5539	25.2248	25.4346	25.6778	25.754	25.2508	25.4018	24.5282	24.5378	25.9054	25.6408	24.6854	0.523233	-0.410666	-0.163492	-1.23938	0.362921	0.719995	-0.957626	0.0778694	-0.370987	0.627352	-0.174759	-0.37443	-0.606386	0.19456	-1.01848	-1.99584	-0.7876	-0.90118	-0.715935	-0.466485
24.1021	23.5659	22.7099	23.0338	22.1246	25.0212	26.4741	22.8595	22.045	22.9663	21.9373	21.82	22.2464	22.0088	21.6309	24.3516	24.5991	22.7756	23.0673	24.9232	22.3683	22.7289	22.5049	22.0519	22.8928	21.9447	21.6898	23.9728	23.3836	23.0809	-0.636147	-1.24967	-2.28378	-3.30302	-2.72656	1.32227	2.31747	-1.25725	-2.68028	-2.53357	-3.22993	-2.67853	-3.42364	-4.09226	-3.07541	-0.665951	0.442122	-1.21381	-1.5964	0.121247
24.7928	24.3859	25.9247	26.3665	25.5469	24.3359	22.081	26.5558	24.6653	20.7238	24.8684	NaN	25.0754	24.573	28.2706	24.1268	25.3478	24.4941	24.3538	26.623	25.582	23.222	NaN	25.7041	25.9925	25.4455	26.0396	24.6624	21.5035	27.1143	-1.71277	-0.973822	-0.0438881	-1.0033	-1.36651	-0.80489	-0.341747	1.81497	-0.134811	-3.92822	-0.473562	NaN	0.218279	-0.315631	1.57219	0.0151997	1.22507	-1.29629	-1.54087	2.79501
NaN	20.8196	NaN	20.6933	NaN	20.2031	18.8621	19.5273	19.4648	19.7343	21.0622	20.5373	20.6393	20.1695	NaN	19.8304	19.823	20.0693	19.3035	19.4151	20.0591	20.1231	19.5561	19.3698	20.5974	NaN	NaN	20.2269	19.2481	19.3938	NaN	-2.58272	NaN	-2.85552	NaN	-3.10032	-4.43626	-3.60317	-3.61705	-3.94734	-2.70012	-5.10239	-2.99581	-3.67926	NaN	-3.2389	-2.93121	-3.08084	-3.95957	-3.51347
21.3677	22.1684	20.9555	21.0692	20.7479	NaN	NaN	20.1098	NaN	21.7445	21.3976	NaN	21.4727	NaN	21.7903	21.5616	NaN	21.0336	21.3617	21.1323	20.6351	21.5182	21.0885	20.7918	21.2165	22.068	20.9947	21.3115	20.594	20.9922	-1.31377	0.241552	-1.86734	-3.07643	-2.12687	NaN	NaN	-3.62261	NaN	-2.5598	-2.74926	NaN	-0.434982	NaN	-2.13715	-2.14005	NaN	-2.4651	-2.4808	-2.38708
25.0988	24.0237	22.822	23.4529	24.22	24.9922	23.8563	24.2583	24.2917	24.2652	24.2743	25.0125	24.7747	24.5976	24.5666	23.0185	23.5298	23.9276	24.1631	23.7515	23.7918	24.5738	23.6214	24.2575	22.266	24.1796	23.3117	23.8777	24.9999	24.0245	1.20627	0.622599	-1.24555	-0.978979	0.469393	1.63046	-0.373753	0.347136	0.799271	0.645134	-0.673759	1.39925	0.27693	0.272328	0.165112	-0.945049	0.185455	-0.0693016	1.35325	0.480811
29.0468	28.9852	28.906	29.0823	29.5153	29.6581	28.7451	28.6444	29.0983	29.5799	29.353	29.1658	29.0973	29.1127	29.715	28.8121	28.677	29.2637	29.1784	28.7357	29.0461	28.969	28.7442	28.878	28.9151	28.9066	28.5635	28.9445	28.9137	28.6084	4.43919	3.99096	3.31303	3.971	4.59036	5.07591	3.95701	4.18045	4.14026	4.77418	4.17224	4.43046	4.37133	4.54519	4.8523	4.31395	3.80319	4.8993	4.77244	4.39455
22.8473	21.764	21.3034	21.3572	21.624	21.6477	21.2045	21.0682	20.7694	21.7353	21.3614	22.2825	22.1401	22.2501	22.5505	19.8426	20.7093	21.873	21.4438	20.3137	22.1058	21.6136	21.5201	21.1019	20.7752	20.9447	20.547	21.4742	22.0653	20.0063	-1.20394	-2.21899	-3.75781	-2.53266	-2.74056	-2.23512	-1.52809	-2.45455	-3.37582	-2.63156	-3.01363	-1.50863	-1.01995	-1.87351	-1.68861	-2.62788	-4.51239	-0.893711	-2.14174	-3.00957
26.5029	25.5939	25.4951	25.8969	26.4666	25.8588	24.9228	25.5795	25.855	26.0338	26.3351	26.7309	26.4992	26.3266	26.4639	24.9231	25.3306	25.6971	25.755	25.5851	25.7538	25.6892	26.2409	26.0352	25.8075	25.3672	25.2772	25.816	25.5454	25.5223	0.499716	0.352465	-0.382298	0.026228	-0.00861168	0.457794	-1.19187	-0.426811	-0.119902	-0.162729	0.506264	0.740324	1.04763	0.634761	0.056036	-1.14417	-0.262608	0.128109	0.00202942	-0.278535
25.4543	25.4222	27.3889	24.6176	25.2448	24.8603	26.0022	25.7657	25.83	26.3571	25.0376	25.3756	24.3243	25.9311	24.7395	25.0194	24.8032	25.9188	23.7559	24.6409	25.3264	24.2127	24.8821	24.0239	22.7687	24.5539	24.3427	25.9819	25.6188	25.2596	3.00642	3.8128	5.06778	2.38717	2.84723	2.00355	3.32616	3.20927	3.40078	3.67315	3.05132	2.90042	0.756096	3.82173	2.1558	2.74115	2.12004	3.50955	1.15545	2.10344
25.6277	24.8683	23.0109	25.5501	25.3575	26.6439	25.013	25.5396	25.9099	26.2222	25.6215	25.8244	25.6753	25.7596	25.5785	26.1441	25.8061	25.9644	25.532	24.9121	25.1297	25.0821	24.7778	25.5261	24.8132	25.3749	25.2781	26.0699	26.28	25.9222	0.878981	-0.946947	-2.39522	0.311548	0.240814	2.88184	0.798094	1.16826	2.27518	2.32807	1.12755	0.854429	1.27194	0.861066	1.68982	2.56764	2.38224	2.41728	2.15782	1.58028
24.1515	20.163	19.7884	20.0671	23.6687	25.6164	29.6383	24.6472	23.7186	22.926	NaN	20.1576	18.7235	20.0158	24.4676	25.1368	26.0029	23.3697	21.001	22.9815	20.6197	19.628	24.0886	24.2698	22.0133	24.0659	19.8267	23.7151	20.4255	23.0735	0.783525	-2.4598	-3.08361	-2.90659	0.642612	3.06641	6.82277	2.15855	1.39537	0.191273	NaN	-2.53056	-4.62506	-3.02682	0.774443	3.10885	3.65681	1.10677	-0.913048	0.411044
20.8378	20.1293	NaN	NaN	NaN	20.8585	NaN	19.9852	NaN	20.4233	20.9244	21.0904	20.4488	21.0784	21.4914	21.9345	NaN	20.6098	20.0499	NaN	20.7553	21.2388	19.732	20.9864	20.467	21.1897	NaN	20.5251	NaN	NaN	-4.46182	-4.81363	NaN	NaN	NaN	-4.59893	NaN	-5.55266	NaN	-4.68439	-3.61039	-3.20045	-3.82022	-3.33555	-3.63056	-2.99612	NaN	-4.60223	-4.83821	NaN
25.049	25.9838	26.4979	23.47	23.3034	22.0245	22.3271	24.8862	22.704	23.4823	24.086	25.9335	25.5289	25.3077	25.1414	25.3216	24.62	23.5366	26.1587	25.0758	25.1573	24.7621	24.8656	25.653	25.717	24.7782	25.666	23.2933	23.4581	24.8239	1.43015	3.27321	3.9685	-0.0924854	-0.750412	-1.88441	-0.942186	2.1273	-1.95713	-1.24351	0.516346	3.04085	1.6063	1.67227	1.15953	2.28565	2.00184	0.327335	3.13455	2.32088
21.7226	21.5872	23.6857	21.3252	23.2086	22.3556	22.3838	22.4272	21.7372	20.6712	23.9115	22.6834	22.8134	21.4217	22.1394	NaN	20.6077	19.7622	22.496	21.9554	22.0813	22.2629	21.9625	20.9188	22.2943	22.0641	21.4556	21.5765	20.9891	21.6281	-1.99864	-0.73456	0.702164	-1.22085	-0.0864716	-1.5192	-0.196173	-0.348726	-1.8962	-3.70746	0.61488	-0.0622215	0.274155	-1.21691	-1.77468	NaN	-2.96399	-3.84522	-1.56934	-1.49552
29.2135	27.7962	28.0395	28.4001	28.61	28.6705	27.7912	28.4762	28.2879	29.163	28.425	29.1372	28.4521	28.5576	29.0592	28.7289	28.2421	28.3164	28.2008	28.0037	27.9725	28.5052	28.3111	28.1059	27.8201	28.5113	28.2531	28.5064	28.4655	28.1496	5.05326	3.92677	3.72424	4.05657	4.35469	5.28528	3.97549	4.91932	4.78026	5.15702	3.98205	4.95391	4.70291	4.74158	4.64741	5.30678	4.89113	4.97447	4.40016	4.42441
25.4522	24.6362	25.0035	24.9928	24.8232	25.6286	24.6329	23.9469	25.2963	25.5797	25.1728	25.1089	24.9278	24.7976	25.4033	25.1285	24.9067	24.8444	25.3836	24.6827	24.8738	24.7115	24.8823	24.9801	24.53	24.9741	24.9385	24.7815	25.0007	24.1747	0.0321751	-0.804306	-0.203453	-0.515402	-0.927612	1.10431	-0.335293	-1.12787	0.637501	0.382467	-0.0574245	-0.0565872	0.074276	0.0822306	0.252823	-0.233402	0.167645	0.509809	0.767647	-0.161098
26.33	25.7294	27.1249	24.478	23.6213	24.3498	21.2425	24.1476	24.0333	25.2259	24.5542	26.3051	25.238	23.3295	25.7268	NaN	NaN	24.1644	21.7479	25.3048	NaN	25.8368	24.7528	24.2031	27.8391	NaN	NaN	22.5701	21.8896	22.9794	4.48399	3.66297	5.65767	2.30435	0.753082	2.69603	-3.44591	2.67839	1.02752	3.1701	2.10962	4.6286	2.76814	1.34449	3.12247	NaN	NaN	2.98992	-0.531693	4.11406
21.3591	21.0691	21.1347	21.174	21.5217	20.9136	20.6096	21.1148	20.8691	20.7856	20.7355	21.3762	21.5734	21.1058	20.5905	NaN	NaN	21.1713	20.4377	NaN	20.7488	20.1289	21.279	21.1551	20.6251	NaN	20.1326	21.1252	20.7906	20.7511	-3.32781	-3.90446	-5.07336	-3.69615	-4.40871	-4.46245	-4.98881	-4.69569	-6.91498	-3.8813	-3.82012	-4.54719	-2.98042	-3.40856	-5.70527	NaN	NaN	-3.769	-4.04012	NaN
26.2005	25.3681	25.5163	25.4124	25.5977	26.2488	25.0468	25.4722	25.9372	25.799	25.9742	25.9538	25.7216	26.0653	26.2376	25.8352	25.2785	25.7061	25.5628	25.0812	25.7129	25.675	25.504	25.6083	25.5839	25.2795	24.9105	25.4975	25.8963	25.2599	0.584721	-0.418915	-0.987499	-0.534399	-0.270956	1.84792	-0.00926208	1.00624	1.18489	0.83769	0.263561	-0.205704	0.418142	0.769052	0.405369	0.550571	0.823195	1.51512	1.14465	0.165303
34.7231	34.2023	33.9539	34.0808	34.433	35.0761	34.3863	34.1825	34.8032	35.135	34.5271	34.7143	34.7249	34.6548	34.9972	35.3927	34.6476	34.7592	34.6641	34.1512	34.3039	34.6195	33.7816	34.5918	34.4722	34.3554	34.1981	34.7119	35.3384	34.3983	10.4124	10.3876	9.88201	9.87568	10.1806	11.3228	10.5077	10.3589	11.1955	11.2904	10.1389	10.6755	10.9111	10.743	10.9776	11.8314	11.1215	11.1065	10.9683	10.9834
22.6194	22.832	22.9156	23.2072	21.3961	23.9997	21.7238	21.866	22.0358	22.4971	23.2643	23.6033	22.9922	23.6448	23.0017	22.3611	21.9843	22.3774	22.2414	22.0612	23.1783	22.1969	22.4496	23.3332	23.1605	21.7862	21.8527	22.2889	22.3191	22.549	-1.97702	-0.756397	-0.236687	-0.787819	-3.15255	0.921558	-2.35006	-1.78002	-3.21123	-1.74928	-1.04185	-0.363903	-0.86058	-0.0975523	-1.85113	-1.69607	-1.89412	-1.51256	-2.02978	-1.93404
23.1521	23.0978	21.7467	23.7718	NaN	24.5218	20.0659	23.873	22.6848	24.0184	23.6528	24.0764	23.3519	22.23	24.1984	24.4475	23.5164	23.435	22.406	20.4513	21.9709	23.9833	23.6673	23.4672	22.8606	22.5462	23.4722	23.7085	22.308	21.3875	-1.56976	-1.49994	-2.7382	-0.154812	NaN	1.19009	-5.25026	-0.184345	-1.51031	-0.436176	-0.869949	-0.789022	-0.25445	-2.36677	-0.177143	0.686329	0.219017	-0.32835	-1.76654	-2.83893
34.5925	34.3732	34.241	34.5089	34.4077	35.3151	34.4093	34.9003	35.2938	34.9891	34.1448	34.6968	34.9435	35.021	35.0608	35.3182	34.547	34.7073	35.0207	34.282	34.2771	34.7693	33.5787	34.5937	34.2787	34.7129	34.5823	34.8085	35.2872	34.511	12.1929	12.2696	11.9541	11.9391	11.6218	13.8122	12.4685	13.1889	13.7291	13.2745	11.9198	12.3836	13.0285	12.7436	12.7707	13.8474	13.1003	13.28	13.2082	12.8363
21.0485	23.1359	NaN	NaN	NaN	22.347	24.4694	21.3312	NaN	NaN	NaN	NaN	NaN	NaN	NaN	NaN	22.3387	NaN	20.3942	NaN	NaN	NaN	NaN	NaN	21.134	NaN	NaN	NaN	NaN	NaN	-2.84375	-1.20655	NaN	NaN	NaN	-2.13228	0.84552	-2.10419	NaN	NaN	NaN	NaN	NaN	NaN	NaN	NaN	-1.75874	NaN	-4.30716	NaN
21.4732	NaN	NaN	NaN	21.566	20.6968	19.8946	19.3787	19.8807	20.4939	22.3121	21.3899	20.6007	NaN	18.75	20.5884	19.8715	20.0182	19.6022	19.7022	NaN	NaN	21.0023	NaN	20.1588	19.1602	19.8404	20.6437	19.8856	19.8995	-4.19497	NaN	NaN	NaN	-5.20751	-4.78416	-5.8131	-6.13684	-5.50471	-5.99477	-2.97025	-4.0482	-4.81765	NaN	-6.69435	-5.25455	-5.80337	-5.31227	-6.42479	-7.12956
24.5841	24.8398	24.06	24.7993	24.1994	24.2652	22.6904	23.3508	23.6567	22.4618	24.9929	25.0363	25.0127	24.2724	NaN	22.9652	22.7793	23.4372	23.4156	23.3279	23.8569	24.1709	22.752	23.9678	23.8484	23.844	23.6214	23.2621	23.5671	23.9647	-1.59781	-1.01503	-2.62403	-0.662827	-1.29943	0.105473	-2.83186	-0.817429	-0.594599	-2.41256	0.259785	-0.592066	-0.282892	-1.18997	NaN	-3.56577	-1.28743	-0.336538	-0.66707	-0.317609
20.652	20.2143	20.5232	20.6201	21.9019	21.3789	19.9317	22.2434	21.1526	22.0779	20.9929	20.905	20.3422	20.3744	21.4273	20.8618	20.1694	21.4039	20.9188	20.6508	19.8439	19.305	19.7152	20.4858	21.587	20.7023	NaN	20.8849	22.0769	NaN	-4.86137	-6.13967	-6.15903	-4.9715	-3.46457	-2.32966	-3.88034	-2.50361	-2.19256	-2.48981	-3.42068	-4.10791	-4.45955	-3.83445	-4.54927	-2.58567	-2.61724	-1.95337	-6.88127	-3.67742
NaN	NaN	NaN	NaN	NaN	19.2974	18.8383	18.6829	NaN	NaN	18.9433	NaN	20.4488	20.0068	NaN	19.6964	19.0196	19.3048	18.0005	19.2821	NaN	NaN	19.5492	19.0334	NaN	18.9875	19.567	18.6719	19.1191	18.8338	NaN	NaN	NaN	NaN	NaN	-3.94993	-4.58818	-3.88078	NaN	NaN	-5.61912	NaN	-4.59014	-3.61467	NaN	-4.2212	-5.07273	-4.31244	-5.1785	-4.35578
21.7075	21.1477	20.7614	20.9658	21.4444	21.3081	20.7485	20.6068	20.7458	21.1468	21.2541	21.64	21.2286	21.727	21.5599	20.5196	21.0048	21.3144	21.4558	21.6294	20.8074	20.9399	21.2228	21.6466	20.9105	21.4848	20.5501	21.1493	21.1234	21.2238	-2.12946	-3.83045	-4.26365	-4.38221	-1.60463	-4.14647	-3.52871	-4.72314	-4.37995	-3.85729	-4.2373	-1.5852	-2.09756	-1.7504	-2.92211	-4.85939	-4.09606	-3.84341	-3.44271	-3.34907
25.7046	24.8155	25.086	24.3051	24.9227	26.9408	25.3087	26.0314	25.2505	26.4043	24.9174	25.2728	24.8956	25.315	24.6142	24.9721	25.3069	25.2864	25.3291	25.3409	24.3837	25.2833	25.0552	24.3861	24.0858	24.5051	24.9151	26.5267	25.3902	24.4512	0.683359	-0.000982285	-0.84593	-0.382692	-0.00861168	2.48598	0.578831	1.55441	0.68959	1.42088	-0.0805721	0.227362	0.130463	0.140185	-0.351156	0.607374	1.08603	1.05388	0.603228	0.866611
34.3551	33.5286	33.55	33.6317	33.9638	34.4832	33.4013	33.8423	33.8722	34.6409	34.3652	34.4616	34.0031	34.617	34.3849	34.8789	33.8787	34.1371	34.094	33.7375	34.3219	34.2905	33.0472	34.0726	33.5696	34.1059	33.696	34.561	34.7125	33.9499	11.5697	11.3633	10.7982	10.8605	11.3926	12.1098	10.9653	11.645	11.5993	12.0669	11.3275	11.578	11.4414	12.0033	11.81	12.6651	11.7416	12.0166	12.0327	11.7195
28.9124	28.0745	27.746	27.8095	28.9062	28.0982	27.667	28.0871	28.2571	29.0313	28.4441	28.7097	28.2428	28.146	28.412	27.8449	27.8993	28.1118	28.049	27.9924	28.1683	28.1846	28.3563	27.9937	27.9426	27.5581	27.4709	28.1695	27.9434	27.8394	1.69559	1.05964	-0.131109	0.3543	1.64513	1.49257	0.214161	1.13395	1.32779	1.96236	1.03355	1.68809	1.4859	1.11389	0.635717	1.03277	1.38583	1.45176	1.18341	1.27928
21.8494	22.2805	21.351	NaN	20.2771	19.4309	23.7498	20.6406	18.6817	19.5959	NaN	NaN	NaN	NaN	NaN	20.5461	21.7946	20.2545	19.8119	21.2309	NaN	NaN	20.8192	NaN	21.244	19.7077	NaN	21.1022	20.1632	20.0015	-1.70483	-0.553347	-2.5391	NaN	-2.13603	-3.30541	1.34731	-1.85353	-5.31223	-4.22496	NaN	NaN	NaN	NaN	NaN	-1.61846	-0.973211	-2.17976	-2.96696	-1.02817
23.7545	22.8199	22.7588	22.5768	22.9469	24.2315	23.0951	22.6111	23.4655	24.7217	24.0471	23.3333	22.6544	23.6447	24.2855	24.0922	23.812	24.4966	23.6726	23.3928	23.4911	23.4531	23.0595	23.0249	23.5548	24.2636	23.6821	23.7753	23.0337	23.8822	-0.673382	-1.929	-2.1337	-2.95297	-1.62429	0.113125	-2.46311	-1.10809	-1.5423	0.59943	0.379871	-0.961777	-2.64558	-0.911967	-0.0166988	1.31427	0.761625	0.119913	0.385801	0.649486
22.296	21.6162	22.2962	21.5123	21.6513	21.3475	20.4336	20.3811	NaN	21.8712	21.5184	22.9663	22.5313	22.1259	22.3456	NaN	20.4594	21.5763	20.3562	NaN	22.2199	21.8901	22.7014	21.5925	21.2627	NaN	19.8553	21.1726	21.4199	NaN	-1.59032	-2.80419	-2.52559	-3.11877	-3.12708	-1.03363	-2.52571	-2.6069	NaN	-1.41556	-3.05978	-0.616941	-1.79427	-2.4134	-2.12026	NaN	-3.1773	-1.88268	-3.82836	NaN
23.0496	22.57	22.5305	22.7216	23.1392	24.5302	22.8468	23.4555	23.6561	23.789	23.7039	24.3324	24.0855	24.3401	24.1554	24.4388	22.8653	23.4223	23.7208	23.4354	23.8362	23.4174	22.5724	23.8797	23.5	24.4995	23.4907	23.3116	24.4609	23.3445	0.638365	0.000982285	-0.0891609	0.320379	0.730154	2.74263	0.709623	0.0255623	1.96103	1.4869	1.02779	1.74582	1.6524	2.03033	1.6791	2.4164	0.768913	1.7964	2.55806	0.465882
24.3534	23.8505	23.8573	23.8077	23.8163	23.0784	21.2795	23.3204	22.8842	22.8645	23.6134	23.9349	23.5956	23.7486	24.4711	23.4092	23.5653	23.8752	23.288	23.7822	23.2568	23.6639	23.9766	22.7416	23.4225	23.2494	23.5321	24.327	23.0695	23.8986	2.42175	1.88891	2.03246	2.28933	1.55799	0.857943	-2.17101	0.618887	-0.337105	-0.984468	1.78732	2.24854	2.31919	2.32812	1.63459	2.08828	1.4153	1.69786	1.50519	2.40271
25.9413	23.1494	28.0867	27.7662	25.5469	26.5941	25.0144	25.9331	25.9351	25.92	25.7283	25.9353	24.7642	26.0865	25.8248	26.7709	26.6846	26.4175	25.2911	26.2123	27.1499	26.0094	25.693	26.2294	23.6447	23.1145	26.0901	27.2266	26.3861	26.0316	3.41291	2.5657	5.85838	5.50408	3.94056	4.29841	3.41466	3.80867	3.87081	4.2865	3.98191	4.14886	1.50926	3.83278	3.91218	5.06229	4.90179	4.79999	3.53493	4.12931
29.2454	28.1446	28.5907	28.4408	28.9523	29.2226	27.8827	28.3424	28.1713	28.7385	28.5202	28.775	28.9485	29.0529	28.7633	27.5777	28.2819	28.3147	28.4544	28.4181	29.0036	28.69	28.5638	27.8876	28.2891	27.8811	27.9489	28.2214	28.4787	28.0024	3.33422	2.31194	2.56152	2.36008	2.96153	3.8067	1.54048	2.77645	2.03024	2.77178	2.13645	2.73111	3.18039	3.1739	2.27936	1.07802	2.52424	2.83827	2.94207	2.56766
25.4954	24.9508	25.0057	25.5499	25.0646	26.7103	25.4021	26.0051	26.1267	26.2317	25.6624	25.9942	25.7021	25.785	25.8181	26.1114	25.9165	26.2106	25.7491	25.9407	25.0712	25.1856	25.1936	25.0783	25.1655	26.3322	26.0385	26.3713	26.4434	25.8876	1.90487	1.40479	0.851562	1.83743	0.860826	3.99141	1.24816	2.83469	3.15039	2.54757	2.01718	2.46038	2.44918	1.94919	1.87407	2.67813	3.03556	3.293	2.29975	2.91724
23.2274	21.7175	21.4319	22.5169	22.9739	22.4354	21.4644	22.3678	22.4437	23.2535	22.5965	22.6807	22.34	21.9739	23.3012	23.6932	22.6939	22.0273	22.5789	22.1917	21.9927	22.0627	22.9949	22.1377	22.1036	22.4729	22.0037	22.8384	23.3776	21.9941	0.995375	-1.02762	-1.17155	0.256794	0.794113	0.454021	-0.722237	0.312609	0.401937	0.584009	0.75865	-0.10725	0.908442	0.339217	0.777414	1.6381	0.866831	0.181646	0.419821	0.326047
25.221	24.1565	24.4638	24.2811	24.3364	25.4861	23.635	24.2628	24.5388	25.5503	24.8743	24.4713	24.9243	24.6626	24.9608	24.8169	24.4222	25.0535	24.0529	23.9942	24.5752	24.3748	24.4874	24.5046	24.623	24.2334	23.2863	25.3065	25.1469	23.6341	1.97876	0.806921	0.678358	0.964705	1.29766	2.84049	0.342436	2.27035	1.68429	1.73236	1.57689	1.77443	1.63928	1.35201	1.43559	1.67049	1.46305	2.54678	0.72171	2.18321
24.0393	21.3348	21.0829	20.7579	21.5122	NaN	NaN	NaN	23.6939	NaN	NaN	20.4805	20.2649	21.1589	NaN	NaN	23.2317	NaN	NaN	NaN	22.4728	20.5425	20.7297	21.2223	20.4245	NaN	NaN	NaN	NaN	NaN	2.00996	0.324209	-0.627073	-0.533472	-0.661051	NaN	NaN	NaN	1.13643	NaN	NaN	-3.09085	-3.63287	-1.8995	NaN	NaN	0.861301	NaN	NaN	NaN
25.9224	25.3225	25.1989	25.1671	25.1187	25.524	24.3253	25.0684	24.7654	24.9454	25.8045	26.3962	25.6947	25.5896	26.1984	22.7869	24.6163	24.894	24.8162	24.1513	25.2906	25.3151	25.6094	25.1603	24.6669	24.5963	24.0565	24.8032	24.7636	24.633	-1.76403	-1.70656	-2.58889	-2.47787	-3.09769	-1.25302	-2.98266	-1.56874	-2.36404	-2.36042	-1.37765	-1.34504	-1.31437	-1.52958	-2.29728	-4.3446	-1.80699	-1.56121	-1.72945	-2.40422
26.6652	25.7724	25.2864	25.4386	26.2565	26.7362	26.1723	25.9528	26.2517	26.6075	26.6393	26.6549	26.6911	26.658	25.8259	26.3803	26.7191	26.6807	26.473	26.2867	26.3497	26.0381	26.2383	25.7918	26.1984	26.453	26.1233	26.4467	26.5839	26.7484	1.98538	1.63239	0.910294	1.16498	1.92217	2.8661	2.46317	1.98523	2.0295	1.81173	2.12205	1.99236	2.41991	2.63816	1.78964	2.38068	3.07812	2.77358	1.94796	2.49809
27.1262	26.7754	27.3818	26.8906	26.9642	27.6906	26.7913	27.3037	27.7997	27.5088	26.7621	27.1265	26.0599	26.4132	27.0997	27.7991	27.3142	27.5207	26.167	26.9218	26.9726	27.4585	27.1558	26.3339	25.3729	26.0966	26.6955	27.228	27.1181	26.7217	6.12525	5.77652	5.59936	5.74595	4.86405	6.16631	5.6702	5.45836	6.42018	6.15025	5.23998	5.0728	5.28062	4.9825	4.9468	6.6493	6.01516	6.36958	4.41051	5.39787
NaN	NaN	NaN	NaN	NaN	NaN	21.1005	20.5733	22.372	21.9	23.2021	21.9991	NaN	23.0996	NaN	20.9872	20.738	22.4339	NaN	21.729	NaN	21.8271	NaN	22.2073	NaN	NaN	21.3206	22.5376	21.6522	21.4023	NaN	NaN	NaN	NaN	NaN	NaN	-0.245399	-0.0360909	0.145273	-0.0865383	-0.393003	-2.2454	NaN	0.565518	NaN	-1.51802	0.502319	1.42923	NaN	-0.270179
21.1794	21.318	20.5474	NaN	21.5702	21.9501	20.3838	19.6179	21.0124	22.2204	21.6523	21.8608	21.4088	20.4671	21.753	21.8207	20.7812	21.611	21.3628	20.8193	20.8913	20.784	NaN	21.2066	21.4921	20.8353	NaN	21.7076	NaN	NaN	-2.87876	-2.63008	-5.28511	NaN	-2.64995	-1.1525	-2.60819	-2.95835	-3.1246	-1.55751	-2.35373	-2.32616	-2.35169	-3.28187	-2.18272	-1.09034	-3.25813	-1.84868	-2.31642	-3.1698
26.576	26.33	26.5283	26.5355	27.02	26.898	25.9903	25.6793	25.874	26.4115	26.4692	27.0693	26.3359	26.9952	26.0249	25.8122	25.9277	26.4601	26.4572	26.0709	25.6559	26.473	26.8395	25.9577	26.238	26.2536	25.7939	25.9437	26.4223	26.0391	2.16068	2.45606	1.91609	2.57509	2.41578	3.00974	2.15543	1.81087	1.85005	2.0944	2.07837	2.56499	2.34557	3.02912	1.5455	1.34238	2.33593	3.00982	2.56243	2.53145
25.3579	26.7128	26.398	25.964	25.8922	26.6211	28.2377	25.9719	26.258	26.6167	25.9725	26.578	25.9715	27.0332	25.5134	27.1252	25.4583	25.864	24.8298	26.2599	25.905	26.1126	25.3985	26.1547	25.1826	25.7988	26.491	26.8034	24.9384	25.8211	3.16606	5.10516	4.26158	3.72992	3.6311	5.38327	7.03348	4.19227	4.76061	4.66546	3.85589	4.60657	4.01736	4.96865	2.69218	5.7238	4.1112	4.69874	2.97663	5.01199
24.6375	23.7581	24.0042	23.912	24.0502	24.1418	24.1566	23.7038	23.8592	24.4872	24.0701	24.2796	24.1165	23.9569	24.5703	24.795	23.8445	24.2328	24.1991	23.6271	23.6264	24.0164	23.8633	24.2274	24.0109	24.1877	23.8161	24.2564	24.0823	23.6155	0.994911	0.873556	0.996477	0.627625	0.758383	1.57448	1.56183	0.991623	1.04364	1.02188	0.966225	0.91568	1.37416	1.24501	1.18681	1.93907	1.36881	1.78222	1.20736	1.14358
31.146	31.0365	30.9443	31.3403	30.9019	31.3705	30.8533	31.0014	30.9157	31.3436	31.4827	31.7397	31.6586	31.4965	30.6069	31.5786	31.7279	31.4995	31.6529	31.7652	31.3265	30.8518	28.7325	31.3881	31.6986	31.9158	31.7242	31.7722	31.8556	31.955	8.61179	8.90834	8.5691	9.12524	8.49965	9.60741	8.6503	8.94629	9.01201	8.95848	8.78447	9.23848	9.55932	9.23049	8.5435	9.85021	9.98482	9.69233	9.63929	10.1337
24.5583	24.3609	25.0744	20.9949	21.6983	23.5547	23.8739	23.5824	24.2953	24.9143	21.9794	20.4889	21.4563	21.9387	25.4884	25.661	24.0242	24.0501	24.0055	23.1575	19.7091	NaN	NaN	21.9123	22.2233	24.1698	23.3909	24.5417	24.2991	23.9639	1.90205	1.85893	2.95399	-2.10141	-1.52214	1.74122	0.677664	-0.177668	0	1.8721	-1.57361	-2.8815	-1.26899	-1.32057	2.72668	1.67735	0.481539	0.0818043	0.189594	-0.211976
23.1716	22.3157	22.1022	22.5335	22.6229	23.7796	21.8633	22.3569	22.8255	23.0373	23.0839	23.957	22.8827	23.3661	22.4343	21.642	22.0229	22.247	22.5116	22.2132	23.0858	22.6103	22.4899	22.7569	22.2467	22.191	21.3774	23.0497	22.8084	21.7583	-2.86802	-4.5239	-4.97456	-4.35517	-3.79074	-1.85853	-6.42829	-2.67836	-2.98876	-3.40636	-3.28115	-2.20842	-3.76044	-2.57346	-3.57343	-6.53187	-3.90792	-3.21782	-3.33966	-4.67712
20.6656	20.7879	20.9646	20.6039	20.627	19.936	22.4951	19.174	19.846	18.4565	20.0167	20.0824	20.9423	20.8297	20.6015	20.7096	19.4823	19.6416	19.4565	19.6752	19.615	20.7695	20.3044	19.7821	20.4997	19.937	20.2388	19.5158	19.9289	18.8658	-5.02157	-4.61639	-2.64696	-3.57862	-4.88823	-6.67077	-1.3117	-4.70052	-5.00804	-4.97648	-5.90894	-4.65408	-4.1387	-4.94374	-3.96231	-5.32578	-4.3823	-3.98771	-2.66844	-2.91185
25.4915	25.5078	24.699	25.0716	25.0144	26.3691	24.6478	24.5436	25.5427	25.7087	25.366	25.8411	25.1577	25.4363	25.6561	25.4701	24.5409	25.3213	24.8041	25.0085	25.095	25.1579	25.4476	25.1628	24.8644	25.0651	24.8832	25.5778	24.7659	24.6016	1.6936	1.94885	0.775721	1.08926	1.07752	3.54899	1.34068	1.21702	2.56263	2.29605	1.62827	1.78491	1.47319	1.769	1.66298	2.4633	1.73905	2.50899	1.08987	2.06756
27.3371	26.9247	26.7348	26.4764	25.5502	26.4841	24.5296	25.3156	24.8416	26.2302	26.7203	26.3035	26.7917	26.9688	26.6092	24.583	25.1931	24.9812	25.2501	24.9793	26.2209	26.7117	26.2751	26.337	26.0044	25.0739	24.2662	26.0456	25.3522	24.1174	1.54266	0.787743	0.166981	0.116886	0.180729	2.44804	0.188566	1.35082	0.781868	2.33404	0.403503	0.179871	0.346924	0.803126	0.679443	0.743511	1.32348	0.835604	1.27812	0.989707
22.8515	22.7513	23.0887	23.2584	22.6307	23.0842	21.4974	22.2832	22.6826	23.1202	22.7317	22.6841	22.7091	23.2103	22.9081	22.6704	22.2905	22.7584	22.4702	22.2244	22.1961	22.9413	22.2185	23.1039	22.3526	22.4009	21.7185	22.5164	22.9436	22.2959	-2.07678	-2.32325	-2.42759	-2.18847	-2.38307	-1.35257	-4.18906	-2.6716	-2.66397	-1.91141	-2.4495	-2.78717	-2.52553	-1.30805	-2.32865	-1.64631	-2.94732	-2.32606	-2.62009	-2.84743
22.6284	21.1604	20.9652	21.1	21.8857	21.9029	22.3013	22.5313	22.2624	23.0651	21.9194	22.9221	22.1202	22.7705	NaN	NaN	21.0562	21.5358	20.7507	21.2274	21.5223	21.1626	22.2328	21.574	21.9337	NaN	NaN	21.7672	21.1487	21.388	-0.112005	-1.02546	-2.17488	-2.66392	-1.30486	-0.380472	-0.994106	-1.31692	0.26614	0.618881	-0.982155	0.0621662	-0.734991	-0.26307	NaN	NaN	-1.20467	-0.829939	-2.33918	-1.44789
22.2871	25.2762	20.4321	25.6	22.7834	22.3714	23.7991	23.7152	26.1647	22.7982	23.3339	22.2921	24.1859	24.7384	24.157	24.4274	22.915	NaN	24.2789	24.0556	23.262	23.2902	20.3905	24.7538	23.3112	22.895	25.4881	22.7821	25.0276	25.0779	-5.34837	-1.63347	-7.25589	-1.95605	-4.79587	-5.58614	-4.09968	-3.97854	-0.628847	-4.69466	-4.49095	-5.20579	-3.49458	-3.14319	-3.44879	-2.07444	-2.77912	NaN	-2.34177	-3.14663
26.2956	25.2301	24.9317	25.73	25.8509	25.3776	24.7546	24.2136	24.1656	24.9824	25.4165	25.598	25.3167	25.8042	25.7648	24.2801	24.5816	24.9808	24.7565	25.6483	25.9072	25.3078	25.4515	25.7211	25.3683	24.4517	23.1432	25.4348	25.0232	24.4611	1.502	-0.228027	-0.498436	0.783424	0.928474	0.785576	-0.0182514	-0.506786	-0.756124	-0.524668	0.0657482	0.32513	0.109949	1.19442	0.893742	-1.10625	0.186136	0.636425	0.293329	1.4575
24.9819	24.5426	24.9189	24.2323	25.3003	25.3186	24.2991	24.9214	24.7912	25.8146	24.6092	24.8071	25.0193	24.8506	24.6474	25.8393	25.2039	24.7466	24.7527	24.7383	24.9937	24.8323	25.0612	24.8501	24.7333	24.2465	23.925	24.9725	25.3455	24.3807	1.0493	0.982676	1.12291	0.846094	1.572	2.67514	-0.293966	1.67071	1.36896	2.09637	0.978739	0.556856	1.70834	1.60799	0.890627	3.53176	2.76576	1.85503	1.62236	1.64466
21.5182	21.6705	NaN	NaN	21.8532	20.1996	21.9115	18.9214	20.1222	20.7887	19.2704	21.0207	20.588	19.4012	NaN	21.2555	23.594	19.4257	21.0802	20.6835	20.0423	NaN	19.5351	19.3956	21.9347	NaN	NaN	NaN	21.1066	21.076	-2.86523	-1.87177	NaN	NaN	-3.07336	-2.12051	-0.800365	-4.54934	-3.77621	-2.84537	-6.08441	-2.82233	-3.42071	-5.01239	NaN	-1.41214	0.834202	-4.381	-2.57559	-2.71711
24.3436	22.9318	24.5868	23.7411	25.1636	26.5507	25.8254	25.1163	23.7276	25.8511	23.7104	24.4464	24.2744	23.7605	23.8527	25.669	25.9746	24.0208	21.6971	24.8088	25.566	24.081	22.1363	24.9539	25.1308	25.017	23.2458	22.8769	24.8125	22.5292	1.19847	-0.918528	1.14419	0.68795	1.49691	4.20862	3.57488	3.08117	1.77055	3.22206	0.336081	1.80726	0.848215	-0.701911	0.373148	3.67287	4.29433	1.7155	-2.41809	2.8934
27.7049	27.5089	27.1041	27.3504	27.4507	27.7381	26.8642	26.7774	27.3414	27.7027	27.7673	27.4857	27.1896	27.5921	27.5456	25.7639	26.7666	27.4149	26.6349	26.9406	27.2963	27.0709	27.107	27.2432	27.2273	26.0958	26.089	27.6982	26.5341	26.8874	3.52241	3.99106	3.03343	3.49542	3.37278	4.77355	3.38076	3.44851	4.1841	3.82169	3.84742	3.76419	3.78208	3.92987	3.175	2.09446	3.64718	4.29859	3.74243	3.9549
24.9138	24.7033	24.255	24.2137	24.7434	25.3447	24.752	24.8877	24.7938	25.3966	24.7756	24.5914	24.8967	25.012	23.98	23.417	24.2428	24.9899	24.4142	24.249	24.246	23.5643	24.6992	24.4569	24.0304	23.4085	23.8722	25.7614	24.3395	24.4338	2.47001	1.98017	1.5063	1.80126	2.34891	3.85864	2.53281	2.95402	3.19818	3.20687	2.17943	2.11994	2.87657	2.66198	1.30841	1.8903	2.784	3.55833	2.41866	2.6422
24.4783	23.9348	23.1824	23.6139	24.7612	23.5533	23.7691	22.05	NaN	23.2209	23.1814	22.5032	23.0031	20.4212	24.7323	24.4257	25.0123	23.8104	23.3826	23.8139	22.741	23.3661	23.7876	23.6262	23.9397	NaN	22.4587	22.9801	23.0132	23.3847	2.54698	2.92073	1.69003	-1.73686	2.94075	2.57098	2.67009	-2.46235	NaN	-1.77319	1.46218	-2.67853	2.50975	-5.1373	-0.292828	3.37131	3.88741	2.52842	2.39483	2.6803
25.843	25.2954	25.3702	24.9973	25.3143	25.6447	25.4362	25.4146	26.0034	26.2022	25.7023	25.9082	25.4366	25.2186	25.9828	26.1865	25.384	25.5518	25.7586	25.1485	25.1919	25.3793	25.5491	25.7912	24.8663	25.395	24.9114	25.8955	25.7886	25.7866	-0.271158	-0.675245	-0.972878	-1.15268	-0.928188	0.488605	-0.191824	-0.067997	0.886177	0.554806	-0.329531	-0.11248	-0.70446	-0.92648	-0.043951	1.06536	0.0224705	0.311152	0.141226	0.00488567
24.4865	23.8575	24.1765	24.3663	23.9811	24.7672	24.094	23.7353	24.302	24.9845	24.1589	24.1728	24.3102	24.3092	24.7951	23.4752	24.4635	23.8945	24.5145	24.0855	23.8301	24.1227	23.6389	24.0623	23.8566	24.4063	23.3031	24.4822	24.4499	24.3403	-1.45032	-2.05375	-2.64385	-1.83772	-1.49356	-1.35855	-2.52921	-2.36092	-1.4738	-1.13391	-1.50913	-1.8838	-1.18997	-1.84204	-1.99359	-3.12016	-1.09634	-1.83469	-1.73498	-1.88168
NaN	23.8844	22.1034	NaN	21.8966	NaN	23.3569	NaN	NaN	NaN	21.9475	NaN	NaN	NaN	21.5447	23.3619	22.8101	NaN	21.9505	NaN	20.1877	22.1765	NaN	NaN	22.4921	24.0937	NaN	NaN	21.8255	NaN	NaN	2.66359	1.09561	NaN	0.564869	NaN	2.78811	NaN	NaN	NaN	0.413223	NaN	NaN	NaN	0.369053	1.85978	1.32073	NaN	0.17318	NaN
21.6704	21.2364	21.1064	21.3713	21.6831	20.3462	NaN	20.6227	21.7511	21.5663	21.4544	21.9997	21.2924	21.4599	NaN	20.8023	21.2951	21.0215	20.8074	20.0811	20.8534	21.2831	NaN	21.2797	21.6318	20.8724	20.3985	20.5885	21.1004	20.6968	-2.09736	-2.99499	-2.54533	-3.5101	-2.08573	-2.10292	NaN	-6.55849	-2.51699	-1.42479	-2.44648	-1.37382	-2.45911	-2.17167	NaN	-2.87674	-2.57217	-3.87426	-5.42585	-4.25505
25.8971	24.6535	24.595	24.3405	27.6068	25.138	21.9849	23.6085	23.9551	22.1866	25.3703	24.3343	25.4232	25.15	23.8716	23.8772	23.1291	24.7076	23.9272	23.9246	24.4158	24.3992	24.0161	23.8527	24.3523	25.2778	23.438	23.9033	24.4961	23.889	1.97077	2.17848	1.76685	1.73489	0.451019	3.93171	0.351145	0.646719	-0.0620098	-0.543911	2.3633	1.75055	3.2331	2.59259	0.475649	2.37652	1.64965	3.3627	2.70001	2.42844
22.2937	20.0747	NaN	20.0787	21.6025	21.5403	20.4016	NaN	NaN	21.3953	21.573	21.7263	20.8811	20.4842	20.3244	21.5901	20.502	20.662	21.0042	NaN	20.4408	NaN	NaN	NaN	19.7197	21.6614	NaN	21.2149	21.3241	20.4692	-1.03753	-3.67738	NaN	-3.293	-2.06924	-3.56515	-5.77157	NaN	NaN	-4.06069	-0.994749	-0.847879	-1.13829	-1.80426	-2.09308	-3.32623	-4.47638	-4.25008	-3.79045	NaN
24.5271	24.0315	23.7096	23.0431	24.6471	24.3058	22.6771	23.2975	22.8266	23.7814	24.2399	24.0368	23.6999	23.7698	24.0025	22.9028	22.6126	22.9664	23.2867	23.2117	24.1557	24.0542	24.2673	23.6283	23.4779	22.0411	22.3033	23.1035	23.2565	22.8088	-0.896435	-0.881559	-1.24956	-1.42427	-0.180925	0.0219154	-2.08801	-0.984417	-2.8562	-0.783464	-0.320601	-1.00387	-1.03173	-1.23261	-2.43143	-2.9185	-1.36637	-1.22996	-1.13506	-1.04021
26.2207	25.4802	25.6453	26.0796	25.8545	26.0002	25.0262	25.3924	25.4919	25.5197	25.9967	26.3171	25.9746	25.4849	26.1391	24.9407	25.0786	25.5374	25.8438	25.6634	25.488	25.5186	25.5856	25.6599	25.8359	25.31	25.0574	25.6155	25.7963	25.4782	-0.0680351	0.427462	-0.418928	0.226313	-0.0768738	1.45373	0.176317	0.800825	1.15417	0.363276	0.409481	0.349916	1.00657	-0.394923	-0.223639	-0.756201	0.998888	1.3126	1.35218	1.4242
28.2015	28.0694	28.2903	27.341	27.5298	27.6606	27.7941	28.2241	28.4909	28.5471	27.5885	27.9933	27.4612	28.2509	26.8506	27.2932	28.8569	27.8445	27.0025	27.7247	26.9114	27.8757	26.4512	28.5866	26.9234	27.6236	27.6036	28.5415	27.7598	26.9679	6.60174	6.95407	6.41178	5.49429	5.82774	6.25598	6.25681	6.87144	7.15706	6.69491	5.90719	6.07491	6.03852	6.76676	4.42402	6.39742	7.87364	6.87605	5.09814	6.24178
23.734	23.7439	22.6786	23.4148	23.634	22.5658	24.6113	25.1091	23.3009	23.9728	24.7757	23.6844	24.4278	23.9505	24.0027	23.6842	23.1123	23.8577	23.6404	22.383	22.7208	24.1198	22.8673	23.5496	23.6787	24.8685	24.724	23.3526	22.7579	23.2654	-2.14958	-0.658852	-3.42928	-1.27215	-2.84261	-0.126553	-0.173704	-0.443733	-1.07364	-0.858332	-0.0767479	-3.13958	0.0575848	-0.466073	-2.29547	-1.02412	-0.134283	-0.18726	-0.856638	-1.56076
26.4183	26.5848	25.3919	24.4037	25.1613	26.6327	28.9873	23.8223	25.0495	25.6858	25.1292	25.332	25.4821	24.6839	25.8073	27.6546	27.3072	25.4921	25.6144	26.2521	26.022	24.9214	25.3342	25.6905	25.8926	25.9945	24.8637	25.9101	25.8509	26.6644	5.05636	5.78934	3.83035	3.31407	3.07594	5.21928	7.77904	3.34371	3.40101	4.16641	3.36446	3.38848	3.6551	2.90846	4.49629	7.17219	6.90612	4.49029	5.04679	4.88981
20.3309	NaN	NaN	NaN	NaN	20.9333	18.4508	19.1375	20.0748	NaN	21.2571	19.7348	20.8541	20.5858	19.7366	NaN	19.1171	18.8707	NaN	20.1751	20.1028	20.0375	21.0782	19.7554	20.7096	NaN	19.0084	20.4193	19.1888	18.6375	-4.80052	NaN	NaN	NaN	NaN	-2.55085	-7.07704	-6.12052	-5.28285	NaN	-4.49922	-5.68441	-3.19916	-3.23068	-5.6035	NaN	-5.94422	-6.29182	NaN	-4.90949
24.1677	23.1371	22.8289	23.6333	23.5342	22.8674	22.3884	22.4962	22.7367	22.798	23.7037	23.9505	24.2961	23.897	21.7683	21.7558	22.8435	22.8235	23.7401	22.9034	23.4737	22.9086	22.2745	23.342	23.5261	23.4056	21.7869	22.8848	23.8372	22.6781	1.0235	0.480738	-0.0411587	0.441216	0.84664	0.32139	-1.4413	0.15126	-0.20937	-0.789566	0.696188	0.647182	1.64035	0.321233	-1.06093	-3.44518	0.231928	0.49066	-0.180275	0.711434
NaN	NaN	NaN	NaN	NaN	21.6109	22.3249	20.3848	20.9917	21.691	NaN	NaN	NaN	NaN	NaN	20.8875	22.2484	21.4892	NaN	25.162	NaN	NaN	NaN	NaN	NaN	NaN	24.776	21.5938	21.1427	21.6511	NaN	NaN	NaN	NaN	NaN	-5.54659	-1.45565	-5.85411	-4.61224	-4.64497	NaN	NaN	NaN	NaN	NaN	-5.27379	-6.0578	-7.46557	NaN	-3.74741
29.4758	28.8336	29.3316	29.2569	29.2379	29.1675	28.4153	27.7551	29.035	28.7733	29.4046	29.7252	29.3778	29.4948	28.9873	27.7759	28.1584	28.5792	28.4945	28.5947	29.0434	28.8212	29.3716	28.9292	29.1404	27.8478	28.2963	28.8576	28.5927	28.135	5.09054	4.85764	5.191	5.0947	4.9922	5.40175	4.27872	4.18171	5.28076	4.37292	5.0163	5.32288	5.1673	5.22711	4.43111	3.7802	4.44659	5.05239	4.53245	4.91985
31.1062	29.6112	28.9167	29.7602	29.5395	30.6275	29.6445	30.5477	30.4192	30.4988	30.0222	29.8609	29.9582	30.7603	30.553	30.7366	30.4056	30.6408	29.7388	30.2427	29.4996	29.9104	30.1037	29.8933	30.1935	29.8168	29.9498	30.5902	30.9877	30.4361	8.1132	7.50918	6.60862	7.06172	7.15653	9.11454	7.9581	8.72627	8.54293	8.33299	7.40718	7.55	7.68044	8.17644	7.76234	9.35072	8.99794	9.03927	8.17047	8.84512
NaN	NaN	NaN	NaN	NaN	18.4523	17.567	17.825	17.5722	17.9034	NaN	NaN	NaN	NaN	NaN	17.7367	17.324	17.6284	17.7731	17.7287	NaN	NaN	NaN	NaN	NaN	17.9729	17.4111	17.2836	17.4072	17.3487	-4.27488	-5.95063	NaN	-5.08966	NaN	-5.29729	-6.1473	-5.52982	-5.98058	-5.94502	-5.45472	-5.20297	-3.70401	-5.08241	NaN	-5.67574	-6.28977	-5.68947	-5.74393	-5.50947
24.9257	21.9571	23.0547	24.8352	24.4107	23.817	23.2575	22.1308	23.6862	23.2847	24.4288	23.8715	24.418	24.4468	23.2744	23.2931	22.9571	23.6524	23.7841	23.3724	23.8974	23.4416	24.3456	24.0858	24.4851	22.1706	23.2485	23.341	23.5761	23.4174	-1.33609	-4.53124	-2.45781	-2.17697	-2.0845	-1.42025	-3.88522	-3.54616	0.255459	-2.31967	-1.53146	-1.34995	-0.939074	-0.928332	-0.252878	-3.06363	-2.37792	-1.61887	-1.32619	-2.14846
20.2934	20.6591	NaN	NaN	21.5614	22.4578	21.3217	21.1837	21.4092	22.7559	21.7739	21.1942	21.2542	20.6978	22.4416	22.7042	22.1037	22.3051	21.6837	21.7761	21.1932	21.2932	20.6544	21.2994	20.9915	22.3124	22.1754	21.5655	22.9471	22.0208	-7.17948	-4.81642	NaN	NaN	-3.73124	-2.57057	-3.21935	-3.98789	-3.30484	-3.77459	-3.49413	-3.98042	-3.38494	-4.79364	-4.45903	-2.18762	-2.59023	-2.20559	-3.04728	-3.26403
22.7405	21.9462	20.8264	21.7959	22.8661	21.7955	21.621	20.9984	22.2479	22.0904	22.1009	22.5471	22.4044	22.8602	22.3149	21.3433	21.4882	22.2236	22.0097	21.9191	22.2952	22.4795	21.6675	22.3555	21.9999	22.1454	21.6556	22.0256	22.0044	21.109	-0.690044	-1.14772	-4.03132	-2.99269	-2.2224	-1.0399	-1.24141	-2.85575	-1.66335	-0.822933	-0.998407	-0.671366	-0.380667	0.0578756	-0.633295	-1.69607	-1.19953	-0.782612	-0.844406	-0.63271
30.0213	29.3987	29.0401	29.596	29.6599	28.8341	28.0713	28.5227	28.4588	28.767	30.0085	30.4142	30.3698	29.6928	30.0868	26.7052	27.868	29.0344	28.7537	29.1565	29.999	29.4005	29.6209	29.3777	29.6888	28.8982	28.008	28.436	28.741	28.449	5.04868	4.91458	4.26087	4.85883	4.6887	4.62166	3.28708	4.05927	4.22853	4.41488	5.06258	5.56369	5.62796	5.05022	5.1579	2.11802	3.74216	4.92666	4.65725	4.98877
25.8698	24.2691	24.8536	24.2169	24.7953	25.0916	24.5275	24.5075	24.7453	25.3114	25.2135	25.5809	24.8468	25.3127	24.4137	24.8743	24.3106	24.8638	24.6899	23.9486	24.8751	24.2495	23.9864	24.7165	24.9088	25.3313	24.6718	24.6539	24.6293	24.572	0.307804	-0.376114	1.06339	-0.0621986	0.215101	1.52061	0.365294	0.723866	2.4399	0.617153	0.71513	1.13545	0.571424	0.787051	-1.07372	0.872356	0.830179	1.7429	0.95915	0.666499
26.3985	25.2349	25.5746	25.6101	25.2406	26.341	25.6975	25.5777	26.2137	26.1275	26.2291	26.2004	26.2216	25.9015	25.9509	25.6948	25.643	25.8375	26.1061	25.4147	25.913	25.6946	25.3346	25.8358	25.4911	25.6599	25.4952	26.0355	26.6158	25.6765	1.47988	0.893568	0.322041	0.686939	0.417997	1.99417	0.792524	1.12284	1.68038	1.24295	1.48944	1.50674	1.68102	1.65602	1.63369	1.1977	1.33054	1.3949	2.08372	1.24957
26.4044	25.6085	25.7297	25.5697	25.5329	25.546	24.753	25.0004	25.1413	25.4983	25.8902	26.1754	26.2981	25.9915	26.0871	24.1901	24.7947	25.4474	25.3187	24.5185	25.4692	25.5557	25.6854	25.2594	25.2265	25.057	25.1721	25.3542	25.4811	25.0033	2.23882	1.30573	0.971342	0.894047	1.17838	1.80116	0.47163	1.30912	1.26365	1.48997	1.48075	1.59279	2.36651	2.02783	1.34182	-0.0362263	1.3587	1.80128	1.35304	0.959979
26.8717	25.5435	27.1287	26.4036	27.8498	26.8747	26.9883	26.1838	26.5187	26.8403	27.4773	27.1318	27.1886	27.4128	26.2528	24.9273	26.1373	26.3488	26.5015	26.4757	27.5349	26.5513	27.7565	26.4482	26.8647	25.6427	26.0402	26.1441	26.1084	25.319	1.23756	-0.69459	1.15126	0.245417	1.90461	1.50958	1.24821	0.724957	0.889471	1.01216	1.38452	1.45755	1.34266	1.61394	0.00452423	-1.80812	1.06023	1.04746	1.38999	0.988414
18.749	18.7254	18.8119	NaN	19.753	19.2315	NaN	18.7683	19.0947	19.1897	20.1816	19.092	19.9299	19.1791	NaN	18.426	18.2583	18.8	19.498	18.9713	19.021	NaN	NaN	19.3574	19.3712	18.9929	19.002	18.8221	19.0761	18.413	-5.1709	-6.02827	-4.92485	NaN	-4.92689	-4.77615	NaN	-5.63081	-5.18432	-5.69695	-4.65027	-5.94661	-4.08254	-4.55722	NaN	-6.01077	-6.00079	-5.35912	-4.86535	-5.17416
23.165	22.3079	20.6252	22.4773	22.7534	23.103	21.8893	21.211	22.7843	23.7127	23.0857	22.5802	22.4814	22.6804	22.2077	22.4147	22.162	23.0323	22.5917	22.7273	22.8411	21.9353	22.1067	22.3619	22.3817	22.3221	22.4455	22.7701	23.0157	22.3817	-2.88401	-3.03871	-4.87431	-2.89647	-3.08932	-1.15524	-3.76993	-5.28556	-1.49962	-2.74244	-2.38383	-2.37584	-2.86856	-2.32135	-3.10817	-2.50345	-2.60464	-1.54186	-2.2536	-4.23259
24.2735	22.2379	20.6179	22.3244	21.4032	23.1468	22.1776	22.1471	23.8025	23.8183	21.7099	23.6322	23.3414	22.8286	22.9769	23.434	22.2294	22.2903	21.7741	20.8964	21.4302	21.9314	21.5146	22.1141	23.0253	22.4493	NaN	22.0366	24.5152	22.3692	-0.15724	-1.76596	-2.75407	-2.74132	-3.63532	-0.335344	-1.38721	-1.54052	1.43441	0.328005	-3.01181	-0.514271	-1.48846	-1.85937	-0.990046	-0.179628	-2.09425	-1.01902	-0.987148	-4.0261
26.671	26.0607	26.8424	26.8099	26.7853	25.2553	24.8292	25.2656	26.0159	26.2962	25.8548	25.7363	25.6287	25.9825	27.8452	26.0381	25.7016	26.2081	26.0793	26.0012	26.4682	26.1091	26.3839	25.6973	25.4053	25.864	26.4758	26.0768	25.1326	26.147	1.78022	2.12482	3.0084	2.52782	1.70318	2.45538	1.69923	2.52419	3.13535	2.27857	1.46567	0.760883	2.01781	1.47181	2.94458	3.22521	3.52959	3.73422	2.78319	3.41902
25.4681	24.8307	25.3669	23.9519	24.8038	25.44	24.4054	24.9841	25.0833	25.5774	25.5934	26.2108	25.5282	25.2675	24.8023	25.3529	24.4282	24.4727	24.7709	24.5564	25.0676	25.2319	25.1831	24.5372	25.0455	25.5873	24.0713	24.9895	25.5553	24.3995	-0.00164986	-0.468925	0.183392	-2.20279	-0.949799	1.75822	0.12993	1.16253	0.667507	0.671333	-0.0627346	0.574438	0.927437	-0.11996	-0.961891	1.19057	0.20624	0.509468	0.69248	-1.12167
23.1705	NaN	NaN	22.013	22.5696	22.7408	21.9792	22.2114	21.7945	22.1146	22.7295	23.3457	23.2731	22.6289	NaN	22.2588	22.3054	21.9305	21.6019	20.8595	22.5308	23.1648	22.0281	NaN	22.4967	21.8066	NaN	22.3104	21.8676	21.3904	-0.315113	NaN	NaN	-1.10507	-1.60739	2.07569	0.258865	0.422266	-1.76064	-0.221842	-0.621555	0.129622	-0.476748	0.196433	NaN	1.35521	1.24055	0.433149	-2.0187	-0.872052
25.5744	24.7068	24.1735	24.7816	25.4255	24.9151	24.3103	23.8455	24.3294	24.8924	24.7606	25.0955	25.0381	25.2738	25.8342	24.1365	24.9099	25.1087	24.4666	24.605	25.2003	24.8375	24.7412	24.3662	25.2596	24.5676	24.8387	25.0979	23.9665	25.0896	-0.130365	-0.884966	-1.76724	-2.52011	0.0921726	0.154556	-1.78571	-0.542446	-0.653271	-0.258163	-1.99516	-0.835619	-0.736467	-0.531295	-0.848917	-0.156746	0.32649	-0.148329	-0.722284	0.011363
20.5975	21.2197	22.0065	23.2654	22.1372	21.7689	22.1692	20.4617	21.0643	21.8034	23.4476	23.9077	23.9183	23.8301	20.8667	NaN	20.312	21.4731	20.678	21.5378	24.4075	23.5015	23.7512	21.0035	22.2326	22.4898	22.0552	20.5782	19.7472	21.22	-4.48397	-2.36967	-0.453434	-0.699156	-1.29127	-3.06293	-3.35422	-3.9405	-2.76324	-3.28905	-0.678514	0.800877	1.21683	0.0291948	-4.27327	NaN	-5.75151	-2.80715	-3.1567	-2.09528
20.1272	NaN	NaN	NaN	20.6018	22.2452	21.7818	21.3281	21.1349	22.7631	21.1932	22.3038	20.5225	20.9526	NaN	21.5705	21.5592	22.2791	20.7995	21.05	21.17	21.2542	21.903	20.3233	20.1	21.4473	21.7224	21.1032	22.493	20.8703	-4.84458	NaN	NaN	NaN	-5.87848	-1.87869	-3.05799	-3.46334	-4.38193	-1.9278	-3.90453	-2.09071	-4.70714	-3.30753	NaN	-2.981	-2.08938	-0.941629	-3.85788	-4.30859
25.9506	26.58	26.7189	26.5131	27.0754	26.0542	25.7075	25.4107	25.8454	27.1003	26.667	26.8903	26.2011	26.282	25.9884	26.5688	25.6685	26.1111	26.1586	25.8814	26.4059	27.0317	27.2284	25.4139	25.8125	25.3386	25.9834	25.9198	26.1612	25.9234	1.11366	2.47054	1.91302	2.09789	2.85333	2.54198	1.99107	1.56216	2.22403	3.10831	2.37541	2.90384	2.28551	2.20118	1.46629	2.52909	2.20437	2.8617	2.08458	2.5611
22.3938	22.5852	21.8177	21.5867	22.495	NaN	21.5335	NaN	NaN	NaN	NaN	22.5395	23.137	NaN	22.4236	NaN	NaN	NaN	NaN	NaN	22.5854	NaN	NaN	NaN	22.5755	NaN	NaN	NaN	NaN	NaN	-1.11663	-0.357248	-1.90979	-2.0656	-1.00317	NaN	-1.14982	-3.66371	NaN	NaN	NaN	-0.784103	0.565348	NaN	-1.15496	NaN	NaN	NaN	NaN	-3.7766
21.5729	22.1391	NaN	22.1339	22.5642	21.5453	19.9993	20.7788	20.8899	22.4768	22.4761	22.1885	21.1053	NaN	22.4233	22.4642	NaN	21.2329	22.0262	22.5631	21.1918	22.0745	21.0826	21.9457	21.4868	22.7116	22.4514	22.155	21.5363	22.7799	-1.1682	-0.0123501	NaN	-0.939651	0.184246	-1.0008	-4.87201	-3.74692	-1.5337	-0.119043	-0.30444	-0.234343	-1.32004	NaN	-1.31524	-0.450581	NaN	-3.23564	-0.693823	-0.228765
20.5255	NaN	19.8304	20.541	21.1831	19.6784	NaN	19.589	18.907	18.8768	21.2765	20.9754	20.6631	21.2432	NaN	19.5499	18.6874	NaN	19.3684	18.6756	19.9503	20.7995	21.2131	20.1487	19.5763	18.9363	19.0139	19.6947	19.997	20.0371	-3.98725	NaN	-4.68855	-3.70834	-3.84433	-4.412	NaN	-4.58176	-4.9123	-5.57263	-3.55083	-3.37327	-3.75898	-3.39243	NaN	-4.22199	-4.96913	NaN	-4.56467	-5.01124
26.5484	NaN	27.2449	24.5094	25.0737	25.8275	27.0952	25.3551	26.764	26.3308	26.0425	27.3757	25.2856	26.9418	26.9539	26.758	25.9086	26.1136	25.9243	26.3807	26.7501	25.92	24.9052	25.5047	26.9589	26.053	26.2738	26.5901	27.1177	26.4332	4.54644	NaN	4.87354	1.84323	2.10755	4.12602	5.08266	3.60164	5.24746	2.11481	4.03464	4.71947	2.85781	4.68155	4.58134	5.02547	4.22217	4.63073	4.1147	4.95865
27.8567	27.156	27.4769	27.3682	27.5474	28.4905	27.417	27.6725	27.2404	28.1	27.7676	27.7684	27.5288	28.2115	27.6951	27.7198	27.6626	27.4543	27.3969	27.3446	27.1231	27.8127	27.9047	27.2759	27.5961	27.6123	27.099	28.0324	27.6929	27.2383	3.15372	3.00739	2.84435	2.67128	2.87774	4.74063	2.94578	3.5929	3.11608	3.88228	3.45454	3.33429	3.29464	3.96009	2.76675	3.69623	3.91256	3.43755	3.3746	3.68059
26.557	25.7903	25.634	26.0442	26.4747	26.4734	25.0641	25.722	25.9223	25.9632	26.2876	26.7586	26.2354	26.1315	25.871	25.339	25.4962	26.0956	25.2459	25.3492	26.0415	25.6712	26.0728	25.8478	26.0115	25.5564	25.41	26.014	25.4525	25.592	2.53949	2.03796	1.72499	1.97132	1.95314	4.17206	2.39405	3.44664	3.06318	2.86365	2.20134	2.45169	2.74274	2.75604	1.23063	2.63992	3.18073	3.79591	2.68223	3.27749
27.7266	26.6891	26.7445	26.8352	27.0375	27.1982	26.6869	26.4884	26.5599	27.044	27.1156	27.2252	27.1902	27.0444	27.4657	25.0338	26.401	26.622	26.6091	26.2764	27.0686	26.7629	27.1045	26.7509	26.6344	25.8479	25.9342	27.1993	26.3436	26.206	2.48045	1.27921	1.16913	1.29662	1.48512	3.37246	0.832041	1.5225	1.58606	1.74897	1.58287	1.74317	2.30195	2.14639	1.69832	-0.760389	1.89807	1.97402	1.67604	1.45627
22.3456	22.1342	21.5031	NaN	21.298	22.5403	23.0742	22.1594	22.9936	23.2942	22.7398	20.9755	22.3103	20.712	21.6483	23.2613	23.0382	22.4112	23.1012	22.6191	21.6463	20.8203	NaN	21.1952	21.3184	22.8399	22.9113	22.7168	23.7463	22.3345	-3.83787	-3.34303	-3.12586	NaN	-3.01061	-0.624638	-1.26221	-1.36438	-0.464825	-0.423637	-2.88762	-3.29043	-3.34144	-2.93877	-3.30567	-0.00956726	-0.178392	-0.519951	-0.28558	-0.414519
28.5703	28.0172	29.1729	27.2822	28.303	27.9951	26.9816	27.4355	27.5424	28.8981	27.6939	28.3333	27.3791	27.9379	27.7841	28.701	27.6833	27.5107	27.1782	27.2792	28.0587	28.2907	28.1037	28.023	27.3862	27.0242	27.5504	28.0127	27.3267	26.6106	7.28349	6.91197	8.10639	5.96461	7.07007	7.94557	6.08748	6.8266	6.85641	7.5557	6.66848	6.86254	6.88014	7.02182	6.18049	7.96151	7.34427	6.94921	6.28354	6.62254
20.5664	19.936	21.405	20.7886	21.4265	21.3127	21.4865	21.039	NaN	21.1198	21.8198	21.9398	21.6565	21.6163	21.6805	20.7188	20.7239	21.1398	20.7669	22.1314	22.2136	21.0526	21.9402	20.8916	22.3929	NaN	21.1331	20.4086	20.8087	20.955	-5.02805	-5.69116	-3.86605	-4.90931	-3.88656	-7.54671	-6.7802	-7.81566	NaN	-7.41026	-3.23089	-3.89056	-3.13028	-3.26898	-4.55062	-8.33822	-8.08978	-7.54683	-6.09721	-5.15009
21.7362	NaN	23.6506	21.9679	21.824	NaN	NaN	NaN	NaN	NaN	21.3004	22.0743	22.4911	21.9715	22.0187	NaN	NaN	NaN	NaN	NaN	21.936	21.192	22.4005	22.0621	21.7409	NaN	NaN	NaN	NaN	NaN	-5.29143	NaN	-0.41794	-4.90098	-4.94376	NaN	-5.75465	-5.65568	-5.98173	NaN	-3.81464	-4.51651	-3.9769	-4.90698	-3.71101	NaN	-4.89024	-5.64507	-5.33619	-5.1673
24.78	24.1891	24.0398	23.4176	24.7056	22.2049	21.8996	21.3625	21.6069	23.2069	24.0486	22.4108	22.8832	22.3985	23.6298	23.9572	22.6412	22.4296	21.5903	22.0488	23.2704	23.2501	23.0153	23.6206	22.8207	22.2624	22.004	22.8352	21.4569	22.4588	1.14301	1.02403	0.168859	-1.24109	0.843206	-1.19925	-2.58397	-2.46606	-2.70201	-0.00913429	0.44208	-1.47931	-0.771049	-0.860625	-0.752583	1.94818	-0.146442	-0.61595	-2.96011	-0.723483
20.1106	21.218	21.4443	22.8733	24.5991	NaN	21.4348	21.6567	NaN	22.4424	20.9609	20.4955	21.8033	21.6347	23.6552	22.7455	21.4093	21.1006	21.6687	21.2495	20.9238	21.3097	22.8091	20.2668	21.3446	21.8788	22.5795	21.724	21.3017	NaN	-3.67371	-3.28363	-4.10222	-1.31893	0.266075	NaN	-3.86426	-6.95821	NaN	-5.99759	-3.30869	-4.20636	-2.02534	-3.06485	-1.12474	-5.17274	-6.472	-6.21618	-4.66277	-6.54023
20.991	NaN	NaN	NaN	20.9317	21.5322	20.8211	20.3563	21.1939	21.872	21.5146	20.5083	20.6654	21.4362	20.8001	NaN	21.3473	21.0958	21.4752	21.0008	21.6472	20.5581	NaN	20.3698	20.657	20.067	21.2212	21.6292	21.3074	21.5729	-3.03973	NaN	NaN	NaN	-4.78733	-3.05332	-4.04537	-4.29764	-3.27268	-2.29147	-3.35056	-3.14481	-3.17344	-3.27679	-3.64889	NaN	-2.83513	-3.09031	-2.26665	-2.91594
20.7895	21.018	20.544	19.8825	21.8263	20.1755	20.7224	20.4298	20.7297	21.9595	20.9958	22.1332	20.973	20.9927	20.5273	NaN	20.3491	20.4813	21.0311	20.1549	20.3334	20.8803	21.2923	20.6696	20.831	20.8768	NaN	20.9564	20.6174	20.3729	-2.03734	-2.64882	-3.10601	-7.55063	-3.51525	-4.69602	-4.03677	-3.41381	-3.86589	-2.23552	-2.51235	-1.4152	-2.11624	-2.95493	-4.84342	NaN	-2.95721	-3.25673	-3.42825	-2.85433
21.5872	23.2321	NaN	23.1244	23.2691	22.0257	NaN	NaN	22.5342	22.0157	21.17	21.6925	19.1601	21.4388	20.8506	21.99	21.931	NaN	NaN	NaN	21.0194	20.9127	19.1955	21.3841	NaN	NaN	NaN	23.5789	NaN	20.4345	-0.668066	1.87202	NaN	0.816805	1.30272	0	NaN	NaN	1.0811	-0.234013	-0.5151	-0.675964	-3.69878	-1.30805	-2.17842	0.848354	-0.0792656	NaN	NaN	NaN
23.9542	25.332	25.3393	25.2753	25.8035	22.6503	25.437	24.4193	24.7896	24.2741	24.1595	24.0894	23.6442	26.351	23.5688	24.7322	25.2738	24.2734	25.8812	25.4651	24.7658	22.6636	23.1335	24.3836	24.8867	26.7631	24.4936	24.8814	25.3277	25.2539	0.0616875	1.70607	0.502691	1.35478	1.9151	-1.29251	1.58184	0.452625	0.932381	0.22887	0.232595	0.0813942	-0.449423	3.01729	0.325096	1.37169	1.96753	0.814287	2.39497	2.22234
NaN	18.8891	NaN	NaN	NaN	19.0822	NaN	NaN	19.724	NaN	20.1046	NaN	19.6053	19.6689	NaN	18.4954	NaN	18.5691	18.5036	NaN	NaN	NaN	18.9687	NaN	NaN	19.4666	NaN	19.0142	18.8324	NaN	NaN	-5.00475	NaN	NaN	NaN	-3.279	NaN	NaN	-3.49059	NaN	-3.31094	NaN	-4.34597	-4.08384	NaN	-5.15273	NaN	-4.85157	-3.43965	NaN
26.8734	27.5229	28.0581	27.5382	28.116	27.3637	27.3294	26.271	27.0043	27.1746	27.533	27.9207	27.411	27.8337	26.805	24.9376	26.1509	26.8196	27.0532	26.7503	27.643	26.359	27.2727	26.6828	27.4526	26.5982	26.2127	26.6602	26.7804	26.6986	3.67373	4.25408	4.76575	4.13804	4.85614	4.23648	3.83296	2.98831	3.65219	3.53618	4.26615	4.50564	4.07449	4.36189	3.34106	0.837589	2.60527	3.74838	4.00704	3.5082
23.5492	22.0471	21.8263	21.2491	22.1898	23.4289	22.9355	22.6662	23.6701	23.3507	22.5742	22.6874	22.7502	22.8271	21.5729	23.462	23.2867	23.2832	22.2323	23.1698	22.1898	22.0109	21.3101	21.8793	22.3503	23.5094	24.4739	23.5167	23.286	22.5089	-0.139713	-1.69611	-1.72943	-2.69101	-1.77632	0.611345	0.0146923	-0.563486	0.731226	0.233261	-0.943928	-2.119	-0.731565	-1.04694	-1.8113	0.930737	0.814142	0.277267	-0.514353	0.124873
NaN	NaN	NaN	NaN	NaN	23.4206	NaN	NaN	21.7463	21.2336	20.9674	NaN	NaN	21.3799	NaN	21.6248	NaN	20.3076	21.4293	NaN	NaN	21.0534	NaN	NaN	20.4106	NaN	NaN	22.3406	20.4387	NaN	NaN	NaN	NaN	NaN	NaN	-2.18948	NaN	NaN	-4.0899	-3.60092	-6.19149	NaN	NaN	-5.32977	NaN	-4.56272	NaN	-5.54337	-4.28311	NaN
27.8734	27.4464	27.3245	27.64	27.541	27.8564	26.7489	27.3767	27.5173	27.029	27.8779	28.1569	28.0586	27.8329	27.3278	26.2574	26.9151	27.5927	27.5064	27.0925	27.8137	27.1518	27.4803	27.4088	27.5368	27.3902	27.2045	27.2762	27.4403	27.1217	3.23173	3.12239	2.60032	3.11096	2.8285	3.36909	1.94493	2.90722	3.01811	2.53953	3.18536	3.26657	3.61066	3.48573	2.53951	1.21563	2.3837	3.27576	3.08081	2.95769
20.6335	19.851	20.2939	NaN	NaN	21.9605	19.0522	21.0273	19.087	19.2962	19.8185	NaN	21.246	21.3425	NaN	19.6326	19.3073	20.2591	19.6634	19.9431	19.994	19.2761	NaN	20.7729	NaN	19.6383	NaN	20.7395	20.5786	19.5336	-4.31486	-5.51904	-5.24909	NaN	NaN	-2.80322	-5.73583	-3.88038	-6.96949	-4.38964	-6.21021	NaN	-4.79636	-4.88423	NaN	-5.22469	-5.37954	-4.38806	-5.33102	-4.41757
30.0756	29.4928	29.1677	31.1307	29.1129	30.1253	29.2553	28.994	29.6672	29.8342	28.7773	29.6641	28.743	29.1894	29.7115	30.4544	30.0536	30.2059	28.3711	28.4043	29.3492	29.032	29.5267	30.0124	29.5383	27.3862	28.4411	31.0227	30.2107	28.3183	8.02595	6.60739	8.65229	7.95072	7.27191	5.8765	6.45191	6.6379	7.36558	7.62499	5.08988	6.10281	6.40284	6.65449	7.36136	8.29753	7.67009	7.29766	6.90377	6.80148
20.546	NaN	NaN	20.2462	20.7323	NaN	NaN	NaN	NaN	NaN	19.8998	20.9915	20.3684	20.3814	19.7765	NaN	NaN	NaN	NaN	NaN	NaN	19.9466	20.78	NaN	19.9147	NaN	NaN	NaN	NaN	NaN	-5.9842	NaN	NaN	-6.42478	-5.50623	-6.51518	-6.75125	NaN	NaN	NaN	-4.85991	-5.09358	-4.91985	-4.75329	-6.39968	NaN	-4.98305	-5.28268	NaN	NaN
24.7405	24.8294	25.5955	25.3772	25.574	25.0003	24.3942	24.6718	25.118	25.2258	25.776	25.0755	25.8479	25.7965	24.0995	NaN	24.795	24.893	25.2756	24.6883	25.4351	24.9942	25.2649	24.8381	25.4997	25.0562	24.9927	25.0027	24.9321	24.6737	0.238007	-0.285368	-0.061718	0.43716	0.0724106	1.37127	-0.50197	0.5455	0.603973	1.28276	0.914034	0.377407	1.33735	1.36713	-0.530651	NaN	0.690012	0.744036	1.50847	0.388074
29.8295	28.9629	31.5055	29.7855	29.7879	30.0804	30.2238	28.4258	31.3811	30.0901	29.9724	30.014	30.6364	30.2007	29.4432	29.8869	30.0385	31.1174	29.2814	30.7529	30.6937	30.9209	30.4885	28.5545	30.635	28.4281	29.9123	31.2091	29.5428	30.2625	5.72696	5.5313	7.5635	6.36584	5.81286	6.38335	6.45859	4.98567	8.07275	6.66266	5.94592	6.08272	6.98404	6.42713	5.24188	6.707	6.85269	7.82918	6.04419	7.59227
26.1752	26.2989	28.4328	25.5281	25.6319	24.8342	25.6264	25.2839	25.679	25.3806	25.7755	26.5015	25.0826	26.1339	24.1427	26.367	24.959	25.9533	24.8485	25.8929	26.1754	25.0609	25.3186	25.4299	23.8654	26.2528	25.171	26.1513	26.7477	24.7901	3.92771	4.54396	6.50168	2.93378	3.41807	3.56907	4.33382	4.02312	4.18122	4.25361	3.3949	2.98496	2.96694	4.12373	0.938831	5.00495	1.24603	2.50032	2.03258	4.26013
22.4639	21.362	21.8076	22.3096	21.9482	22.069	21.4328	21.96	22.1191	22.9035	21.8416	22.2056	22.6695	21.5992	22.3722	NaN	21.1468	21.7811	21.7133	21.6158	21.8501	21.997	NaN	21.9263	20.9879	21.7947	23.1651	21.6559	21.5909	21.3665	-4.13509	-7.52825	-6.65417	-4.03248	-4.55959	-3.08809	-3.5484	-3.23985	-3.25152	-3.05138	-3.8871	-3.18237	-3.89849	-3.70947	-5.80336	NaN	-3.837	-3.36259	-2.91391	-5.54234
NaN	19.6867	NaN	NaN	20.5142	19.286	19.1575	NaN	NaN	21.1541	NaN	NaN	20.3711	19.9513	20.6329	20.9785	21.1198	NaN	20.1577	NaN	19.3696	20.459	21.1872	20.5138	21.6683	NaN	NaN	19.3242	19.2252	22.0091	NaN	-5.16306	NaN	NaN	-4.3212	-4.89448	-5.11232	NaN	NaN	-2.1377	NaN	NaN	-4.78234	-5.17776	-3.3791	-3.28087	-2.30557	NaN	-2.93459	NaN
26.8571	26.3864	26.0732	25.709	26.4843	25.736	25.5159	26.5634	26.4305	27.0788	NaN	25.2241	26.5806	26.5839	25.9024	26.2494	25.5568	26.8882	26.1569	25.275	26.2499	26.4169	26.5588	25.8797	25.9382	25.5178	25.553	25.3538	26.3599	NaN	4.09421	4.02275	3.57321	2.82723	4.72939	4.6181	2.07264	5.47665	5.46855	5.5594	NaN	2.87743	4.60427	4.68213	3.33108	5.02895	3.47224	5.56082	4.92552	3.37822
21.6768	20.6693	20.6194	21.091	NaN	21.6167	20.4085	NaN	20.5972	21.3531	21.6982	21.1306	21.2199	20.9321	20.4144	20.8664	20.8075	20.4597	21.1196	20.5833	20.6927	20.5589	20.1432	21.4574	20.8882	20.5513	20.3956	21.3546	21.6294	20.9126	-5.55089	-6.13198	-5.43828	-5.98179	NaN	-4.22901	-6.96769	NaN	-4.6319	-5.33731	-5.08868	-5.72117	-4.97133	-6.18573	-6.76948	-6.24793	-5.39684	-6.57578	-5.27353	-6.08486
26.6337	26.5204	27.0586	26.8994	27.6523	26.6122	26.1412	25.4408	26.0689	26.2644	26.7144	27.0523	26.2827	26.6043	25.656	25.0133	25.2728	25.6348	25.7977	25.7786	26.6745	26.6204	27.2141	26.2057	26.4016	25.0772	24.8175	25.7536	25.2181	25.2153	2.06554	2.46704	2.93416	2.55868	3.23057	3.16087	2.30209	1.37596	2.04239	2.35013	2.53926	2.77868	2.25413	2.73249	0.77566	0.52108	1.71611	1.89596	1.79055	1.87847
27.4194	27.144	26.9488	26.979	26.7758	26.76	26.0337	26.2047	26.2763	26.392	27.5759	27.3282	27.3691	27.1439	26.356	26.332	26.0179	26.2775	26.5086	26.4082	27.1219	26.8949	26.5545	26.7331	26.5201	26.8291	26.6377	26.2409	26.9195	26.2679	4.9294	5.1347	4.10756	4.56485	4.22269	5.05515	4.37083	4.67435	4.8919	4.29689	5.26926	5.19456	5.60024	5.27073	4.52931	4.38426	5.04124	5.00399	5.05452	5.10385
25.8066	26.2866	26.2993	26.7231	27.2527	27.3789	27.2494	27.4918	28.0868	29.4636	26.0844	27.6116	27.3252	28.3761	27.7285	28.9668	27.9863	28.1829	27.4432	27.6018	26.2366	26.2756	27.0257	28.4098	29.2129	27.8519	26.9009	28.9349	28.1342	27.7742	3.63516	3.53745	4.11792	3.61166	4.07888	5.99252	4.9357	5.32808	6.186	7.21979	3.49475	5.59842	4.41965	5.69404	5.34396	7.00648	5.93136	6.21428	5.38711	5.82895
28.2057	28.4619	27.7155	28.5051	28.789	28.0467	28.075	28.068	27.0247	27.685	27.2979	27.755	28.644	28.8149	29.0277	28.3146	28.524	28.0907	29.1649	27.5363	26.0742	28.9022	28.9351	28.4153	28.5192	28.3385	28.9747	28.2571	28.4456	27.7582	2.02061	2.64829	1.67142	2.50282	2.3771	2.36335	2.24468	2.28142	0.118803	1.7124	1.29507	1.29915	2.48131	2.71704	2.90484	2.63284	3.05467	2.59905	3.45372	1.67787
NaN	NaN	NaN	NaN	NaN	22.2547	21.4324	21.9868	21.7974	21.456	NaN	NaN	NaN	NaN	NaN	NaN	22.1284	22.4345	21.8255	21.4672	NaN	NaN	NaN	NaN	NaN	22.1168	21.9062	22.303	21.8841	21.3501	-2.10262	-2.53637	-2.36596	-3.47346	-2.16221	-0.182802	-0.843813	-0.286831	-0.484556	-1.56646	-1.34101	-1.98392	-3.04727	-3.39669	-4.09278	NaN	-0.147408	0.371304	-0.612156	-0.766589
22.5365	21.816	22.1546	22.3993	22.829	21.7737	21.1395	20.1651	20.828	21.074	22.5026	22.9076	22.2539	22.6117	22.5573	19.3358	20.8216	20.9117	21.1631	20.8992	21.9227	22.2925	23.289	22.0247	21.6031	21.2231	20.7841	21.1677	20.4015	20.7629	-1.34938	-1.67195	-2.4969	-1.14573	-0.836035	-1.55625	-3.2804	-3.85083	-3.35571	-3.5295	-1.45371	-1.35178	-1.12537	-1.07911	-1.75169	-4.76733	-1.96546	-3.06418	-2.77115	-1.82274
31.7709	32.2895	32.9841	32.1699	32.1879	30.6165	30.9378	31.4541	31.9999	30.981	32.3611	32.7161	32.0029	32.2607	32.4776	32.2966	31.8519	31.7253	31.1007	32.2656	32.2107	32.4954	31.9121	32.8807	32.4411	31.7261	31.7649	31.683	31.4783	31.9816	8.6276	9.66022	9.86825	9.4239	9.12938	8.43021	8.33608	8.9822	9.62728	8.50839	9.83889	9.39489	9.30387	9.33025	9.20319	10.0853	9.56436	9.84062	9.02917	10.1454
22.8365	20.0276	21.6828	21.3468	21.7942	22.927	NaN	21.9162	22.4422	20.9017	20.1207	21.2219	22.249	23.0901	21.3372	22.6081	20.4613	20.6247	21.5388	21.7543	21.2378	19.6294	20.9491	22.6308	NaN	21.751	21.4668	21.1576	22.9171	21.3376	1.55282	-1.47117	1.15282	0.245502	0.798082	1.85467	NaN	2.25896	2.38407	-0.822895	-1.1099	-0.130533	1.17538	2.08691	0.090477	1.48624	-0.449377	-0.29426	0.27598	0.814754
21.5483	22.8209	24.5822	19.5602	22.3384	22.3386	23.383	21.9089	21.9726	22.7383	21.031	19.2212	21.6877	21.4508	NaN	23.5065	22.8685	21.7352	23.107	23.3537	19.8082	NaN	22.7638	NaN	21.0005	22.1665	22.6822	22.8869	21.9958	22.2996	-2.15721	-0.00331116	0.12657	-4.45039	-1.81618	-1.68848	-1.23875	-3.06518	-3.58721	-2.32819	-4.07584	-6.53796	-3.66885	-4.01245	NaN	-0.633261	-0.676708	-2.34522	-1.02352	0.313632
28.0814	27.2872	27.8427	27.2807	28.2321	28.1151	27.3912	27.3674	27.4626	28.0671	27.9472	28.2719	27.9328	27.9472	27.9517	26.2973	27.6116	27.593	27.9261	27.451	27.8711	27.6637	28.0729	27.3976	27.6956	27.0853	27.4415	28.0812	27.7762	27.396	1.03366	0.109262	0.71452	-0.119215	1.10184	1.52394	0.316683	0.461908	0.730272	1.10266	0.803556	1.20618	0.976847	0.948073	0.300694	-1.36171	1.24697	1.019	1.42772	1.09256
NaN	NaN	NaN	20.9473	NaN	22.1524	18.2198	19.2815	21.6297	20.8583	20.5796	20.7255	20.1347	20.2991	20.8676	NaN	20.3045	20.9945	20.6741	19.9495	20.3569	19.7313	20.4339	NaN	19.6767	19.1862	20.9149	21.0303	22.3403	NaN	NaN	NaN	NaN	-9.00803	NaN	-2.47993	-7.28673	-5.06196	-2.39351	-4.14482	-4.89504	-5.56696	-5.81666	-9.52835	-5.32781	NaN	-4.01118	-3.11063	-3.54476	-4.07162
28.0643	27.4767	27.272	27.5905	28.0229	28.039	27.8287	27.7914	28.0925	27.8765	28.2088	28.3409	27.7894	28.355	27.8115	26.3242	27.3674	27.626	27.9009	27.4284	27.8064	27.2146	28.1064	27.7801	27.3517	27.607	27.1273	28.0301	28.2783	27.432	2.78651	2.50566	2.08719	1.9774	2.64569	3.47604	2.78262	2.98059	3.62854	3.08213	3.16381	3.27765	2.85188	3.37938	2.47808	1.07877	2.76604	3.29725	3.47895	3.07747
20.8396	20.4944	20.4607	20.9627	20.8455	NaN	NaN	NaN	NaN	NaN	20.2774	20.4894	20.6468	20.8328	21.6793	NaN	NaN	NaN	NaN	NaN	20.7016	20.4734	NaN	21.2719	20.5402	NaN	NaN	NaN	NaN	NaN	-2.51535	-1.80658	-2.77073	-1.55208	-2.43118	-2.01337	-3.42302	NaN	NaN	NaN	-2.89374	-1.98324	-3.17565	-1.18137	-1.75863	NaN	NaN	NaN	-1.77203	NaN
23.1811	22.2998	21.6621	22.6116	22.203	21.8838	20.612	22.1978	21.0018	20.9485	22.856	22.6382	23.0203	23.0748	21.7854	21.7813	22.0758	21.4099	21.8004	21.4794	22.2093	21.9681	22.378	22.1795	22.8369	21.3455	21.9268	22.3302	22.2627	22.1023	-0.876234	-1.52049	-1.72883	-0.64484	-2.37132	-3.41382	-5.12576	-1.31088	-5.49424	-5.97683	-1.3841	-2.61224	-0.281332	-0.480901	-2.9714	-4.31803	-3.26481	-1.82129	-1.96796	-1.40513
26.305	26.2645	26.1348	24.8868	26.2509	26.9865	26.3594	27.7744	26.0871	26.0859	26.9058	27.0206	26.42	27.5955	24.279	26.2443	26.6706	26.3371	26.2891	26.5186	26.3098	24.9156	26.2655	26.293	26.5902	26.6262	26.7029	27.0853	26.6875	26.4442	3.03958	3.65959	2.97232	3.16983	3.08794	5.31966	4.47309	5.89112	4.43268	3.85248	4.03747	3.96891	4.22988	4.76046	1.80805	4.44842	5.27611	4.6885	4.50654	4.85025
27.0896	26.1234	27.1378	26.8986	27.3935	26.5027	26.1452	26.0482	26.2133	26.8846	27.4344	27.1914	27.5851	26.9706	27.5557	25.1575	26.0055	26.1983	26.5368	26.5028	27.3009	27.0069	27.1095	26.5604	27.2206	26.2619	26.1128	26.5949	26.4142	26.1966	1.19916	0.536129	1.06014	0.723896	1.52222	1.50948	0.481386	1.1026	1.09104	1.20288	1.55475	1.57067	2.30359	1.42408	1.21796	-0.960091	1.14612	1.22095	1.31423	1.87506
22.6647	20.9599	NaN	21.0542	21.974	20.4067	20.2013	22.089	20.867	19.9797	23.6807	22.6345	21.8721	21.2452	NaN	NaN	NaN	21.1477	21.3467	18.8865	22.6226	23.1203	22.9306	21.0907	NaN	21.0236	NaN	21.3717	20.4464	19.4689	-0.794889	-3.08388	NaN	-2.39779	-1.62176	-1.46659	-3.04933	-0.320364	-1.84552	-3.34573	0.156363	-0.777918	-1.20485	-3.52343	NaN	NaN	NaN	-1.59459	-1.45205	-4.16928
24.2134	23.0722	22.6031	23.2549	23.8234	23.2833	22.3931	22.7896	23.456	23.3363	23.4809	22.517	24.3566	23.2818	23.4037	21.7031	22.5841	23.0605	22.7771	21.9724	22.7566	23.0525	23.0229	23.328	23.7028	NaN	22.013	23.2309	22.618	22.1861	-1.54613	-1.82052	-2.49784	-2.32397	-1.15638	-2.16724	-3.97157	-1.81948	-2.08259	-2.57381	-1.8132	-2.19559	-0.640308	-1.92116	-2.38249	-4.26136	-1.07243	-2.28087	-2.31314	-3.66535
25.7562	25.8136	26.0874	25.906	26.8248	25.538	27.4516	26.4114	25.4391	27.4427	26.8231	27.3122	26.2	26.9629	27.1554	27.2647	26.9014	27.9773	26.526	27.3036	26.134	27.1932	26.2816	25.879	26.9095	28.3943	27.8241	27.9374	25.7764	27.7528	2.37814	2.83273	2.85154	2.20671	3.47149	3.22408	5.10435	3.77736	2.6756	5.12278	4.02973	4.23165	3.12471	4.06173	4.02359	5.28045	4.89341	5.99667	4.26937	5.08199
25.9522	25.2341	26.518	25.6977	25.7806	25.8037	25.4548	25.4286	26.4431	26.7943	25.8817	25.9401	26.1795	25.7913	25.5471	25.5091	26.1625	25.4361	26.5822	25.6826	25.5479	25.9135	25.9593	25.9436	24.8563	25.5615	26.375	26.1916	25.8189	26.2098	1.96976	1.2701	2.19311	1.24374	2.02583	2.14318	0.990412	0.631124	2.53896	3.10757	1.5767	2.28131	1.97642	1.72285	1.93563	1.62022	2.60938	1.4385	3.26182	2.11381
19.6077	21.6335	18.7458	19.4164	19.8156	20.9292	24.6788	NaN	NaN	NaN	19.0117	18.9897	19.4639	NaN	19.4476	NaN	20.4361	19.4606	18.7671	20.1164	20.2689	18.471	20.927	NaN	21.1715	17.4339	18.471	NaN	NaN	19.2796	-4.05019	-1.44153	-4.81879	-4.35273	-3.62876	-1.77224	1.52287	NaN	NaN	NaN	-5.00385	-4.69309	-4.35506	NaN	-4.06457	NaN	-2.3294	-2.9574	-4.45783	-1.94305
28.8488	28.077	28.195	28.5972	28.4071	29.005	28.9102	29.0695	29.4626	28.8915	28.9638	29.18	29.3869	29.0594	28.8414	26.6447	28.5912	29.0858	29.0341	29.2376	28.784	28.3825	28.2254	28.5924	28.7586	29.1752	28.8942	29.3453	29.0887	28.5087	4.94837	4.6271	4.58719	4.99047	4.63461	5.79621	5.51249	5.84873	6.23758	5.17781	5.22629	5.39401	5.96292	5.48156	4.37293	2.64759	5.80168	6.11945	5.72027	6.10351
22.8894	22.735	23.1262	22.5165	23.3434	23.1338	21.4166	21.6415	21.9315	21.7143	22.8019	22.9303	23.1425	23.5314	22.7263	20.2229	21.6269	22.6279	22.1732	21.8264	22.9368	22.8026	23.2378	22.1538	22.4884	22.0559	21.6549	21.6478	22.2101	22.1721	-1.9928	-1.19805	-1.84596	-1.46382	-0.930998	-0.631756	-3.3447	-2.96593	-1.98958	-2.96265	-1.65228	-1.29035	-1.13219	-0.621655	-1.72346	-4.22081	-2.31666	-1.32008	-1.84372	-1.62369
20.6116	24.1324	23.864	21.7418	23.7734	21.5095	23.6285	23.4342	23.4521	19.733	22.7551	23.479	21.3301	21.5213	22.3146	23.1939	23.0876	21.9965	23.2112	22.8475	21.4333	21.6987	22.8657	22.5702	22.2804	23.4022	24.3243	20.7608	22.763	23.4015	-5.11224	0.112223	0.0474834	-1.59831	-0.843719	-2.40558	0	0.00689888	-0.560425	-4.86159	-1.56274	-1.1775	-2.79868	-3.0733	-3.25036	-1.1578	-0.538492	-2.0419	-0.734797	-0.877681
28.5832	28.087	28.5285	27.9302	28.632	27.7443	28.7701	27.9742	27.6365	28.6471	28.4297	28.5773	29.0878	29.1553	29.802	29.1636	28.2226	28.1652	29.0894	28.3552	28.9572	28.6965	28.2682	28.5738	28.6441	29.8846	28.9027	28.7536	28.4428	28.6974	5.20439	5.3256	5.72862	4.76745	5.20967	5.72383	6.29258	5.91757	5.28142	6.06374	5.14131	5.2292	6.39146	6.39997	6.74399	7.05832	6.51667	6.21507	6.80866	6.44859
23.17	23.7931	23.7721	23.8627	23.884	23.7065	23.3002	22.3485	22.9812	21.7149	24.0271	23.5804	23.7888	24.1406	23.1728	NaN	22.8547	22.9173	23.6608	23.178	23.4935	22.7731	24.0759	23.5775	23.243	23.9824	23.381	23.2254	23.466	23.3964	-0.114574	-0.864031	-0.540937	0	-0.405769	-0.322475	-1.0986	-1.94236	-1.27481	-3.92446	-0.342817	-0.139978	-0.175959	0.93958	-1.46346	NaN	-0.585871	-1.01262	-0.221186	-0.583814
31.4519	30.7595	31.0714	30.6578	31.5457	32.3227	30.5867	31.2793	30.5526	31.8827	31.3205	31.0805	30.9799	30.7506	30.4627	31.6465	31.1944	30.7591	30.8522	30.4715	31.3617	31.4887	30.8077	29.7254	31.1104	30.9156	30.5579	31.9868	30.641	30.7537	8.34685	7.74457	8.00442	7.58718	8.46557	9.79815	7.52336	8.36357	7.9748	8.85287	8.25459	8.05552	8.15108	7.99729	7.86032	9.06351	8.67201	8.37926	8.31812	7.85071
28.3388	28.0739	27.6544	28.0899	27.7918	28.6276	27.1854	27.9435	27.7718	28.2118	27.984	28.3965	28.1376	28.1601	28.7825	27.2062	27.6557	28.098	28.0316	27.7586	28.1465	28.3699	28.0577	27.7308	27.9593	27.9267	27.641	28.536	28.0169	27.6585	3.86821	3.66512	3.1322	3.49515	3.058	5.27365	3.32269	4.20705	3.90409	4.08471	2.96813	3.79348	4.11234	3.81225	4.2675	3.5062	4.16942	4.59414	4.28905	4.16215
21.9983	22.2622	21.1786	21.8562	22.4301	NaN	NaN	NaN	NaN	NaN	22.7757	22.3379	22.059	21.2405	20.9382	NaN	NaN	NaN	NaN	NaN	22.3537	21.9167	21.684	21.493	21.8242	NaN	NaN	NaN	NaN	NaN	-3.00445	-1.48088	-4.16724	-2.47668	-1.97732	NaN	NaN	NaN	NaN	NaN	-1.56448	-1.96439	-1.72453	-3.10362	-4.90742	NaN	NaN	NaN	NaN	NaN
23.8176	NaN	22.1814	24.0355	19.901	25.3012	22.9318	23.0055	23.4411	24.5416	24.1208	24.6497	24.0967	24.1649	21.5433	23.7394	23.9581	22.925	23.5598	23.1273	23.2397	23.317	NaN	23.5328	23.5933	23.9438	22.9056	24.3017	24.536	22.7896	0.499622	NaN	-4.28532	0.11529	-4.14682	2.38263	0.156481	-1.12278	-0.54361	0.967854	0.0463753	1.06964	0.12627	0.355048	-1.70971	-1.1537	-0.113615	-0.113989	0.995367	-1.01221
31.8108	31.5808	31.6247	31.5233	31.5252	31.7293	31.3853	31.5724	31.8057	31.6632	31.5102	31.6338	31.4836	31.7553	31.8398	31.7718	31.5479	30.9679	31.3555	31.3643	31.2886	31.4067	31.603	31.6157	31.298	31.8364	31.4759	31.5743	31.5422	31.4408	7.64287	7.74257	7.4157	7.30624	7.25831	7.88062	7.46518	7.84208	8.06776	7.65919	7.11292	7.35554	7.47002	7.64575	7.51084	8.25254	7.94194	7.36681	7.61313	7.7902
21.2252	21.8681	21.8148	21.5108	19.4223	22.5046	19.8541	20.4575	21.0921	NaN	21.2527	20.8508	22.5192	22.095	20.4624	NaN	NaN	21.2477	20.7561	20.3992	22.2411	21.4675	21.739	21.1353	21.2281	19.7494	20.8661	21.0876	21.1673	NaN	-3.12917	-2.64796	-3.57937	-2.79217	-5.78723	-4.71939	-7.89982	-6.59161	-5.2676	NaN	-3.26954	-3.78221	-1.84434	-2.26474	-4.07404	NaN	NaN	-4.77749	-6.10461	-6.49537
26.3377	25.7293	25.8834	25.8787	26.4441	26.1589	25.7586	25.4661	25.6837	25.9752	26.1868	26.3334	25.9685	26.1177	26.0309	24.8472	25.4193	25.7828	25.8204	25.6378	26.0497	25.7435	26.0501	26.234	25.6212	25.2913	25.8544	26.287	25.2806	25.6351	1.09179	0.773113	0.614065	0.76886	1.181	1.40783	0.106115	-0.317963	0.802908	0.769026	0.593817	1.38423	1.0539	1.20326	0.000902176	-1.2416	0.539015	1.26472	0.930178	0.687242
27.0377	26.4088	26.8232	26.3525	26.7252	26.0356	25.6626	25.6008	26.0019	25.9988	26.895	26.9381	26.9143	26.7497	26.0697	25.6013	25.8418	25.9012	25.8741	25.7116	26.8921	26.3073	26.9654	26.5876	26.5621	25.5492	25.6258	26.2113	25.81	25.8921	1.80989	1.56824	1.30659	1.43064	1.34003	2.37269	0.741606	0.764982	2.11174	3.15071	1.39083	1.72296	2.17433	1.94448	0.592451	2.87135	0.716696	0.61059	0.574787	0.732852
26.4	25.4616	25.8411	25.8865	25.5558	27.3536	26.5181	26.6181	27.4802	27.8592	25.6413	25.8398	26.1315	25.9387	25.5395	26.0768	27.1081	27.6692	27.382	26.2413	26.2526	25.8839	25.7848	25.0708	24.8075	26.6595	27.009	27.5741	27.8862	26.5623	1.99822	1.57784	1.67345	2.20243	1.35694	2.60317	1.85968	1.94243	2.95321	2.84426	1.33998	1.80454	2.22408	1.82481	1.68112	1.1446	2.224	2.55112	2.52308	1.84345
25.1586	25.7251	25.5381	24.3135	26.3225	19.7271	25.9212	24.0843	23.4173	23.5599	26.4399	26.5985	24.523	25.3018	23.1738	25.594	21.3875	25.3708	21.124	22.0013	25.2829	25.9141	24.3072	24.8887	25.3824	22.507	22.9754	22.8659	23.4038	23.9359	3.41662	4.82455	5.01783	0.420372	4.36259	-1.0292	3.5314	1.98772	1.57514	0.210815	4.46999	4.60842	2.71896	2.95605	-0.927223	2.16183	1.23333	3.37033	0.215019	1.43431
23.417	22.3504	22.5238	22.2211	23.1284	23.3134	22.0408	22.6886	23.0241	23.0276	23.6625	22.565	22.6375	23.3514	21.7058	21.3557	22.1639	23.1368	23.3885	22.5446	22.5062	22.8635	21.1376	22.1511	22.049	22.9709	23.6795	23.1374	23.287	22.7186	-2.03037	-1.70517	-2.65633	-2.84817	-2.61745	-1.15842	-2.47713	-2.72561	-1.69548	-2.42866	-1.79427	-1.65965	-2.16431	-1.58267	-5.06492	-2.98106	-2.15243	-1.40986	-1.32964	-1.72479
37.4057	37.6284	37.2737	37.4523	37.2234	37.8406	37.2593	37.8513	37.7812	37.9725	37.5475	37.4368	37.6968	37.6516	37.6198	38.1292	37.3518	37.942	37.8957	37.2752	37.4671	37.5265	36.5655	37.9293	37.5856	37.9518	37.7287	37.7653	38.2491	37.7779	12.1135	12.6422	12.0453	12.3034	12.0089	13.0102	12.0941	12.8962	13.0197	13.117	12.1088	12.3111	12.4443	12.4853	12.819	13.4713	12.6731	13.1126	13.2406	12.8111
22.5412	21.8044	21.9851	22.294	22.5291	22.8538	21.2467	22.7802	22.1046	22.3163	22.3631	22.9789	22.1805	22.3518	22.5116	20.5467	21.751	22.2525	22.4358	21.4293	21.7391	22.3582	23.1372	21.3323	21.0423	22.5786	23.0993	22.3955	22.0523	21.0832	-2.02816	-3.37864	-3.4824	-3.04156	-3.03766	-0.567457	-2.38469	-1.89081	-1.2664	-1.34096	-1.72149	-1.59868	-3.05195	-1.42045	-2.34783	-5.47656	-1.99609	-1.82286	-2.29634	-2.16134
31.3182	31.9335	32.2664	32.0537	31.8718	30.5539	30.5704	31.0628	31.7983	31.6031	31.271	31.4501	31.6187	31.5635	32.2456	32.2957	31.2273	31.3325	31.7093	31.489	31.6642	31.3989	31.3738	31.1806	31.7569	32.3798	31.7186	31.2676	31.6024	31.8769	7.21051	8.31487	8.45336	8.12376	7.77895	7.01093	6.85389	7.63838	8.2265	7.93712	7.13973	7.23783	7.69488	7.5933	7.88509	8.82004	8.02193	8.08135	8.28667	8.13724
20.9811	21.5831	NaN	21.209	21.2225	NaN	NaN	NaN	NaN	NaN	20.7204	20.9166	20.7613	20.8366	21.3891	NaN	NaN	NaN	NaN	NaN	20.9574	NaN	NaN	NaN	21.1494	NaN	NaN	NaN	NaN	20.6738	-2.57734	-2.67762	NaN	-3.46107	-2.3861	-2.729	NaN	NaN	NaN	NaN	-4.18495	-2.53282	-3.91708	-2.67478	-2.97927	NaN	NaN	NaN	NaN	NaN
NaN	NaN	NaN	NaN	NaN	19.753	19.5733	20.1856	19.8571	20.6903	NaN	NaN	NaN	NaN	NaN	20.7351	NaN	19.2278	19.1689	19.2695	NaN	NaN	NaN	NaN	NaN	20.0331	19.3284	19.8333	19.2168	NaN	NaN	NaN	NaN	NaN	NaN	-6.27709	-6.77615	-6.08507	-6.91235	-5.55714	NaN	NaN	NaN	NaN	NaN	-4.95029	NaN	-6.11004	-7.24568	-7.09124
25.4466	24.7322	25.1325	25.0365	25.2917	24.7213	24.1334	24.281	24.5556	24.3723	25.3863	25.08	25.6743	25.6917	25.503	22.3216	24.2147	24.3342	24.4631	24.2245	25.2236	24.8101	24.9927	25.1061	25.5162	24.075	24.347	24.593	24.3018	23.9563	3.13546	2.70936	3.10251	2.43136	2.92575	3.11613	2.01724	1.11259	2.70735	0.949652	3.08319	2.96951	4.11172	4.1671	3.20631	-2.05833	2.73561	2.86356	2.91886	2.22728
28.6333	27.3179	28.1874	28.0315	28.7494	29.021	27.5849	27.9461	28.241	28.376	27.9191	28.2965	28.273	28.148	28.1953	27.1011	27.8192	27.9807	28.1742	28.0496	27.5201	28.1538	28.627	28.1645	28.1366	27.4191	27.4829	28.871	28.1343	27.4899	3.78276	2.97437	3.5451	3.34365	3.94269	4.80304	2.96232	3.76945	3.90107	3.63789	3.08545	3.69357	3.76634	3.69862	2.90866	2.18339	3.75626	3.82518	3.97018	3.63111
23.2634	21.7988	22.1811	22.2816	19.809	22.3958	21.496	21.9396	23.2003	22.58	22.7443	22.3788	22.4097	NaN	21.6447	25.2953	23.4293	20.3709	21.6547	19.714	18.9174	22.3301	23.7093	23.1463	22.6308	20.9334	20.1382	23.8073	23.6637	22.6021	-1.25173	-1.62891	-1.00185	-0.339802	-2.7721	-2.35829	-1.08034	-0.278728	0.707912	0.289429	-2.66683	-1.39719	-2.95048	NaN	-2.14542	1.80941	0.890255	-3.19542	-0.235386	-2.95988
26.2539	25.9335	26.1632	26.3311	26.4979	26.2559	25.7358	24.8493	26.1664	25.9209	26.4307	26.4789	26.8837	26.8373	25.8781	24.116	25.2667	25.7906	25.3824	25.3988	26.4109	25.933	26.897	25.7243	26.0206	25.5464	25.1236	25.9713	25.5651	25.3305	0.796806	0.773415	0.330332	0.466337	0.926502	1.46754	0.308727	-0.478319	1.2222	0.709696	0.843077	0.945841	1.96953	1.53052	0.113701	-1.92781	0.407301	1.15107	0.431932	0.687856
32.6384	32.1979	32.3019	33.0768	32.4969	32.0608	31.9382	32.3358	32.6009	32.3568	33.1878	33.3905	32.9987	33.2249	31.9748	32.3556	32.7597	32.5784	32.4705	32.5104	32.8686	32.9353	32.7313	32.6839	32.8463	33.0111	32.3211	32.7012	32.5435	32.8806	7.26799	7.41997	7.17122	7.98041	7.12949	7.40522	7.10842	7.64734	7.85183	7.24369	7.86645	8.1371	8.07949	8.18684	6.74875	7.82446	8.22213	8.02816	7.69402	7.91314
23.6869	23.7047	23.6722	22.3142	24.9047	22.9147	21.6174	21.4513	22.8382	24.5222	23.3913	23.0886	NaN	23.4072	22.7437	23.0731	22.0499	19.9687	21.8135	22.5041	23.6769	23.1295	22.4359	22.8955	23.184	21.9181	20.94	22.2271	22.3908	21.7669	0.824423	1.12631	1.07452	-0.70701	2.3278	-0.0255928	-0.439476	-2.8884	-0.113558	2.05886	0.0408859	0.287453	NaN	1.34417	0	0.946955	-0.569035	-1.06079	-1.64806	0.512567
21.6226	21.8771	22.1239	20.623	21.5993	21.6877	21.252	NaN	20.9114	21.3185	22.1134	22.8824	21.9905	21.8119	21.8713	20.9513	NaN	20.7025	21.4051	20.8448	21.3334	22.1822	22.2948	21.6991	21.5984	NaN	NaN	21.2219	21.4259	21.2613	-6.64471	-5.23617	-5.76878	-6.52172	-4.89937	-5.91111	-6.20286	NaN	-7.22925	-9.17551	-5.74394	-4.77199	-4.81899	-4.69917	-6.75408	-7.20538	NaN	-6.13446	-6.80189	-7.151
26.7584	26.1183	27.1655	26.0665	26.415	26.0705	24.6044	24.3332	25.9818	27.4703	24.8598	24.4997	26.2385	26.01	27.4168	25.632	24.8188	24.914	25.2167	28.1156	26.4147	25.9367	26.8307	26.2209	25.0108	24.6258	24.0272	26.2249	26.4222	26.0876	5.77287	5.06997	5.92629	4.473	5.32649	4.91459	3.26523	3.00281	4.72916	5.38238	2.73678	3.27419	5.03977	4.49944	6.00395	4.31329	3.84406	3.92173	4.40965	6.51969
23.8597	23.0446	22.8658	23.3038	23.3949	23.0097	21.6019	21.7158	23.1044	22.5128	23.0811	23.5259	23.409	23.2998	22.4169	21.5431	22.5737	22.2123	23.1567	21.4869	22.9536	23.1539	23.1364	22.6442	22.5658	22.569	22.5653	21.6075	22.9301	22.6948	-1.02749	-1.50624	-2.16694	-1.47612	-1.61563	-1.39542	-2.79604	-2.89617	-1.43466	-2.57882	-1.88757	-1.93002	-0.819494	-1.57695	-3.70889	-5.67507	-3.37676	-3.12962	-2.62358	-4.19894
28.0093	27.219	27.3463	27.5213	27.5725	28.6803	27.9218	27.6611	27.8091	28.0884	28.1211	27.9083	28.091	28.4411	28.1417	28.0765	28.0365	27.916	27.5347	27.8417	27.4612	28.0952	28.3719	28.0322	28.3487	28.0874	28.005	28.2086	27.3772	28.2564	2.91582	2.17995	2.13736	2.07705	2.44759	4.45001	3.43639	3.28448	3.28727	3.291	3.28369	3.0145	3.58912	3.75362	2.64575	3.84449	3.95729	3.63261	3.25134	3.80613
20.2776	NaN	NaN	NaN	NaN	20.5877	NaN	NaN	20.1462	20.5662	20.5488	20.6891	19.9051	19.8513	NaN	20.7179	20.1927	20.3629	20.439	19.9316	NaN	NaN	NaN	NaN	19.7046	20.5481	20.0054	20.7075	20.3792	20.4971	-6.17337	NaN	NaN	NaN	NaN	-4.32374	NaN	NaN	-5.02176	-5.22347	-6.23293	-5.67993	-5.71105	-6.91173	NaN	-6.44246	-4.60387	-4.66759	-4.73105	-4.63747
29.6741	29.0425	29.6329	28.7993	29.2047	28.9786	25.67	28.2017	29.0726	29.3295	28.5524	28.3326	29.1785	28.638	28.3079	29.8458	29.052	28.9977	28.3145	28.4696	28.8089	28.986	28.6567	28.7725	28.0555	28.2057	29.0164	29.5871	29.3309	28.4438	6.34749	6.59726	7.05775	6.18304	6.33072	6.73847	5.68321	5.89662	7.22022	7.3046	5.84299	5.52682	6.02277	5.41863	5.24371	7.51995	6.84227	7.1269	6.60171	6.58766
22.4827	22.0478	22.7427	22.3165	22.2726	20.5403	20.8201	21.7331	NaN	20.8029	22.8032	22.3232	23.0424	23.153	21.5284	20.913	21.5666	21.3929	21.782	20.9211	22.5058	22.1451	22.7126	22.141	22.3211	20.9437	21.6417	20.3347	NaN	22.9104	-6.13632	-6.32786	-5.58704	-6.39065	-5.41899	-3.27823	-2.2992	-0.936394	NaN	-3.53713	-5.12387	-4.79894	-4.99505	-3.34715	-6.51326	-2.99536	-1.41274	-1.38171	-1.01688	-1.31933
17.9544	20.3222	20.6543	18.873	22.6642	18.6279	19.7719	18.6456	18.9723	NaN	19.4065	18.8401	19.2166	19.2783	NaN	20.2833	18.8712	18.8627	18.5528	NaN	NaN	18.7932	NaN	18.7651	19.0603	19.554	19.293	19.089	19.4247	19.487	-7.25372	-2.75155	-2.61431	-5.52918	-0.727903	-5.87511	-6.70554	-7.41884	-6.85365	NaN	-4.83441	-5.3682	-4.5372	-4.25243	NaN	-5.32367	-6.69899	-6.4547	-6.66639	NaN
NaN	23.0826	21.9324	20.869	NaN	21.1936	21.1345	20.6987	20.61	21.3055	20.6535	NaN	20.8013	20.8423	20.8783	21.2868	20.3595	20.8912	20.6291	20.8396	NaN	21.2393	NaN	20.5732	NaN	20.5753	21.3407	20.4059	21.0417	20.5604	NaN	-1.92361	-3.09104	-4.50904	NaN	-3.51027	-3.74983	-4.17145	-3.06351	-4.05069	-4.28333	NaN	-3.9801	-3.87939	-3.05913	-2.66522	-3.23718	-3.70683	-3.00063	-3.78923
23.1933	NaN	22.8778	23.1296	22.8288	23.1989	23.2883	22.4273	22.1135	22.5602	23.2481	23.2741	22.4132	22.4241	23.3105	22.5305	22.7697	23.0603	23.2454	23.0551	23.0138	23.2377	22.3552	22.9502	22.8525	22.6743	22.8586	23.0227	23.2287	23.4003	-0.729418	NaN	-1.22897	-0.794971	-1.37173	-0.0179176	0.215004	-0.375443	-0.504648	-0.85537	-0.677265	-0.999786	-0.749527	-1.24035	-0.21962	-0.650484	0.0147324	-0.217981	0.473215	0.769616
30.6897	31.9524	32.4408	32.2605	31.9281	31.192	31.3807	31.4652	32.4808	31.7959	31.4969	31.6823	31.5985	31.9493	32.2139	32.4177	31.9448	32.0426	32.2904	32.1764	31.9917	32.0864	31.7445	32.1974	30.1579	32.3329	32.5848	32.1191	32.1731	32.7075	6.9416	8.56549	8.75924	8.56971	8.05714	7.76601	7.86735	8.01814	9.01524	8.19456	7.61367	7.72481	7.84775	8.2758	8.24537	9.21456	8.74291	8.7717	9.13575	8.98525
28.6652	27.7779	26.855	28.5769	28.7796	29.4009	28.3776	29.1008	28.6484	28.1853	29.2978	29.6215	29.3358	29.5076	29.5253	28.8284	28.8494	28.1885	29.0865	29.5373	29.1222	29.3755	29.4504	29.1612	29.3835	29.7172	29.5107	28.0473	29.6909	28.621	1.01927	0.202618	-1.07331	1.10089	1.2276	2.47636	1.00661	2.20307	1.20168	0.617586	1.90572	2.20134	2.43236	2.38572	1.90644	1.86355	2.28243	1.26447	2.22909	2.88927
23.2264	22.8163	23.2077	23.5231	23.4715	23.3659	21.9572	22.9692	23.167	23.1917	22.9909	23.6575	23.8274	23.2475	23.3034	22.2051	22.8995	23.5398	22.8275	23.1219	23.0693	23.5498	23.4298	23.2613	22.9299	23.5773	22.8919	23.1188	23.5305	22.5963	-0.314917	0.44364	0.362909	0.509096	-0.696949	0.7209	-1.08216	0.455347	0.588493	0.200962	0.366417	0.663507	1.30477	-0.130128	-0.90974	-0.228455	0.49506	1.15177	0.248356	0.796515
20.6635	20.4493	NaN	20.9712	20.0913	19.8921	19.3419	NaN	NaN	20.2445	NaN	NaN	20.0294	20.4571	21.7837	NaN	19.9389	19.7092	20.3332	NaN	NaN	20.364	NaN	NaN	19.8125	NaN	NaN	20.9753	NaN	20.4887	-4.90077	-4.71408	NaN	-4.2289	-5.70197	-5.03056	-5.9459	NaN	NaN	-5.21294	NaN	NaN	-5.17905	-4.82254	-4.36478	NaN	-4.80659	-5.12115	-4.63303	NaN
29.4428	29.8539	29.7703	29.2621	29.0461	29.4485	28.572	28.7326	29.0506	29.3075	28.7508	28.9991	28.9733	29.1516	28.4832	30.2109	29.3372	28.2883	27.7234	28.3323	28.8665	29.882	29.7033	29.6403	27.6934	28.2978	28.3416	29.5745	28.6166	27.9876	7.17295	8.30307	8.18412	6.72125	6.33727	8.36053	6.68264	7.18589	7.72219	7.5544	5.9659	7.38063	7.03034	7.25136	6.38216	8.63681	8.11349	6.9914	5.64882	7.06584
22.1857	NaN	20.9816	NaN	21.1849	20.9831	20.9712	21.4504	21.629	21.595	21.3523	21.3652	20.1262	19.6913	NaN	22.4507	22.0855	21.5789	21.4075	20.3557	NaN	20.1164	NaN	20.1291	21.0224	21.4364	21.5676	21.284	21.9666	22.0338	-2.18083	NaN	-3.08515	NaN	-2.95029	-1.1202	-1.02807	-0.733301	-0.499762	-1.1605	-3.39308	-3.00153	-2.54225	-2.76997	NaN	0.297861	0.143843	-0.125805	-0.871012	-1.53179
28.0949	27.6057	29.6737	27.3048	27.2671	29.0676	27.7338	27.726	27.6296	28.254	27.4254	25.4043	27.5427	27.333	26.8196	28.1015	28.5271	29.0721	27.4116	27.3309	30.4257	28.7588	27.6293	28.4128	26.6218	26.6139	24.384	28.0807	27.6918	26.7336	4.29784	4.42987	5.76968	4.668	4.51921	5.29109	4.86069	4.35562	5.28267	5.60945	4.22257	2.42554	4.50459	4.31382	4.06203	5.93096	5.68443	7.74697	4.92594	4.6258
28.9209	29.4327	29.3105	29.0771	29.3519	28.9723	28.2232	27.9748	28.5267	28.9678	28.5701	28.8998	29.1961	29.1218	28.4717	27.4898	28.5787	28.3579	28.6879	28.2743	28.8355	28.9147	28.8315	28.2828	28.9358	28.1243	28.1192	29.0581	28.2843	28.6659	5.81453	6.50783	6.32688	6.0173	6.17305	6.27255	5.21032	5.37339	5.85275	6.14034	5.07169	5.77831	6.06035	6.03794	5.20599	4.64106	6.09379	5.89726	6.25959	5.70934
NaN	NaN	NaN	NaN	NaN	20.7335	20.89	19.7537	18.7992	21.9306	NaN	NaN	NaN	NaN	NaN	21.6476	18.9282	20.6964	21.1873	20.3199	NaN	NaN	NaN	NaN	NaN	21.0937	21.0915	21.4389	19.8719	19.4931	NaN	NaN	NaN	NaN	NaN	-4.83768	-5.67792	-5.59295	-7.04113	-4.61253	NaN	NaN	NaN	NaN	NaN	-3.71167	-5.90217	-5.06093	-4.59643	-5.85395
NaN	NaN	23.8521	22.5235	NaN	21.5837	22.5256	22.6471	22.6096	NaN	23.0631	NaN	23.3162	22.9531	NaN	NaN	22.7454	24.2336	23.8697	23.6409	23.539	23.1349	NaN	23.5547	23.5409	24.9512	22.3675	23.6145	22.8628	NaN	NaN	NaN	-3.41085	-2.38902	NaN	-7.04375	-1.76224	-1.58379	-0.78125	NaN	-1.65306	NaN	-0.313652	-1.20279	NaN	NaN	-5.53163	-3.87255	-0.179054	-0.0537329
28.025	27.29	27.3637	27.9254	28.0315	27.418	26.445	27.047	27.2976	27.4309	27.7032	27.9754	27.5825	27.7727	27.1951	25.8993	26.7025	27.0156	27.0444	26.6918	27.1879	27.398	27.9777	27.5644	27.5461	26.558	26.4952	27.1689	27.2076	26.917	3.48305	3.37407	3.36673	3.46191	3.54513	4.08423	2.35894	3.22221	3.22071	3.5442	3.24518	3.3037	3.22321	3.76289	3.038	1.86478	2.73051	3.06643	3.53405	3.24465
27.4152	27.0533	27.0427	27.4831	27.5493	27.1354	26.5705	27.2577	27.5693	27.2028	27.6566	28.1155	27.6333	27.5617	27.4	25.4537	26.9665	27.4747	27.2817	26.896	27.4845	26.9426	28.0894	27.0274	27.0288	27.1852	26.9231	27.4717	27.6162	27.112	2.1991	1.86161	1.78033	2.25323	2.13041	2.35355	1.3587	2.03902	2.52488	2.19049	2.60959	3.08305	2.91137	2.97473	1.74308	0.58289	2.22242	2.67368	2.82677	2.45537
23.4202	NaN	NaN	NaN	16.9209	19.0906	27.6596	20.9713	19.0781	17.798	NaN	NaN	NaN	NaN	NaN	18.3928	19.5879	19.2712	20.0854	19.7178	NaN	NaN	NaN	NaN	NaN	20.5371	19.5588	NaN	18.5611	19.1636	-2.50993	NaN	NaN	NaN	-9.25715	-6.51263	0.513008	-2.92985	-6.20873	-10.1078	NaN	NaN	NaN	NaN	NaN	-8.39624	-5.17793	-5.89202	-3.31004	-4.49954
25.9562	17.999	16.901	17.5415	18.1683	16.7883	29.3177	26.0791	17.031	14.8506	16.5955	16.1672	16.7814	16.4279	16.3421	NaN	17.5148	NaN	NaN	15.1147	16.4084	NaN	15.3545	17.9665	16.4488	NaN	NaN	NaN	NaN	16.1782	2.49572	-0.474758	-2.98335	-2.02282	-1.87774	-3.68925	5.90622	3.06775	-2.78232	-5.7258	-3.89489	-4.08734	-3.54082	-3.96618	-4.04295	NaN	-1.15814	NaN	NaN	-4.87978
28.0716	27.3662	27.0746	27.6738	27.6285	27.8063	26.7187	26.514	26.7619	27.223	27.3765	27.2848	27.5571	27.3669	27.882	25.8071	26.4169	27.1404	27.1133	27.3525	27.3818	27.6353	27.7288	27.5884	27.4514	26.6661	26.5618	27.0285	26.7388	27.0246	3.37804	2.86926	2.16866	3.01851	2.71745	3.63213	2.03283	2.04553	2.06165	2.2223	2.49759	2.36385	3.04795	2.75572	2.42774	1.03893	2.20961	3.14667	2.47995	3.22346
32.5949	33.0954	33.0148	32.7742	32.6039	33.1028	32.8556	32.982	33.0498	32.7838	33.2074	33.0962	32.9689	33.0115	32.6555	33.6432	33.1627	33.1231	33.1135	33.5382	32.9998	32.6296	32.2378	33.3212	33.1063	33.6728	33.3473	33.0682	33.6543	34.0394	7.2873	8.30507	7.93336	7.74645	7.30609	8.39914	7.84528	8.04247	8.24148	7.88849	7.92545	7.93571	7.94237	7.91728	7.52133	9.00333	8.56055	8.55243	8.53956	8.93623
35.183	35.7311	36.3444	34.9681	35.3786	36.0151	35.3171	35.6678	36.1365	36.3751	35.2844	35.2321	34.9854	36.7767	35.0805	36.6145	35.7482	35.6877	37.0445	35.457	35.6906	35.1637	33.9551	35.6171	35.4774	37.2612	35.9219	36.0616	37.3133	36.0093	11.2474	12.651	12.4442	11.4578	11.6442	12.6375	11.5228	12.0691	12.9536	13.1249	11.1727	11.0067	11.1854	12.9241	11.7129	13.6406	12.5448	12.3112	13.5536	12.4306
21.774	21.7603	21.639	22.4994	22.2319	22.8475	21.1809	21.3755	22.4544	22.4791	22.0047	22.4844	22.5936	21.9716	21.9826	NaN	21.3305	22.1145	21.0258	21.5055	21.8698	21.8929	22.7576	21.7764	21.8851	21.2668	21.4031	22.5975	22.461	21.5563	-2.90432	-1.68124	-3.8974	-2.60911	-2.28592	-0.459518	-3.1459	-2.54588	-0.911575	-1.87	-1.76717	-2.86211	-1.1742	-2.73526	-3.1594	NaN	-3.77899	-1.962	-2.90183	-1.26775
25.7825	25.6895	24.8517	25.5241	24.3757	25.088	25.5865	23.8233	24.8351	24.7732	25.6002	23.1373	25.3583	25.2132	23.774	25.2089	25.1542	25.1496	25.1057	25.0253	23.9342	24.9701	25.5591	24.8876	25.4049	25.4378	24.9258	25.1132	24.0888	24.9917	1.15289	2.08645	0.380144	1.04539	-0.145981	1.24038	1.02038	-1.78672	0.0977726	-0.104944	1.03675	1.13247	1.74748	1.76172	0.652967	1.06498	1.38342	1.51059	0.333162	0.981183
29.2535	29.2645	30.5386	29.5705	28.7341	29.4154	29.2573	29.1731	29.587	29.8959	28.5711	28.9352	29.1751	29.0484	27.9847	29.64	29.8146	30.9639	28.7989	28.4438	31.5341	29.4094	29.2493	29.9531	27.8422	28.6865	28.2407	29.1513	29.1428	28.7574	6.79384	7.33529	8.61551	7.69521	6.7341	8.04334	7.63427	7.26767	8.09868	7.44623	6.55488	6.7759	6.62836	6.59946	5.95502	7.71424	8.22375	9.1966	7.07376	7.34008
25.758	25.572	25.3604	25.1831	26.2949	25.0868	24.8211	24.3351	24.8169	25.1651	25.9325	25.3431	26.2652	25.4423	25.0777	23.1723	24.7261	25.8474	25.4951	25.3399	25.1083	25.7197	25.72	24.6061	25.0683	25.1249	25.7997	26.0518	24.4965	25.5478	2.21451	2.20211	1.42105	1.73782	2.94064	2.08632	1.73121	1.17264	1.50254	1.35221	2.51399	2.16761	3.25214	2.32466	1.79051	-0.0208302	1.74852	3.08919	2.43288	2.24706
21.1182	20.0685	20.554	20.9571	21.2163	NaN	NaN	NaN	NaN	NaN	20.5794	20.9673	NaN	20.6357	NaN	NaN	NaN	NaN	NaN	NaN	21.1219	20.6824	21.6522	20.3217	20.1789	NaN	NaN	NaN	NaN	NaN	-2.98981	-4.50674	-3.37961	-4.25562	-2.97413	NaN	NaN	NaN	NaN	NaN	-3.1406	-3.41538	NaN	-4.38861	NaN	NaN	NaN	NaN	NaN	NaN
NaN	NaN	NaN	NaN	NaN	20.0173	22.6832	19.4629	19.5021	19.3684	NaN	NaN	NaN	NaN	NaN	19.8921	20.1241	NaN	18.9229	NaN	NaN	NaN	NaN	NaN	NaN	NaN	NaN	19.9672	19.8844	19.2833	NaN	NaN	NaN	NaN	NaN	-3.83056	-1.09902	-5.83094	-4.27441	-4.37815	NaN	NaN	NaN	NaN	NaN	-3.91919	-3.33037	NaN	-5.78528	NaN
23.0786	23.0166	22.6324	23.3079	23.9293	21.5861	21.7662	NaN	21.5936	21.4398	23.5676	23.7664	22.7045	23.8008	21.8581	19.9603	21.9872	22.8863	20.8444	22.4285	23.1313	23.5987	23.9914	23.3425	24.0415	21.0243	21.8901	20.5742	22.4048	20.4717	0.679655	0.861189	1.38891	0.843941	1.51204	2.90871	-1.16012	NaN	3.5734	1.59559	1.91547	2.3751	1.07609	2.38053	-0.100395	-1.69095	2.39753	3.76032	-0.907791	3.08563
23.3312	23.8801	23.9862	21.5751	22.7166	23.5884	25.8628	22.7169	22.6523	24.3365	21.6117	NaN	21.6954	NaN	22.1364	24.234	23.9415	23.7268	23.4704	24.7655	20.2332	NaN	NaN	20.8513	23.2985	22.9771	23.2999	26.9447	24.4093	24.1037	-3.38969	-1.61854	-2.88348	-5.043	-3.18057	-1.49049	0.30583	-2.71318	-3.60204	-1.77175	-4.58844	NaN	-4.40521	NaN	-4.66482	0.200481	-0.30825	-2.16258	-3.12044	-0.667214
27.5676	27.1607	27.3687	27.0837	28.0366	26.9557	26.7256	26.1192	26.3179	26.7503	27.7729	27.9111	27.0632	27.824	27.2915	26.8023	26.1057	26.7688	26.3423	27.0898	27.6188	27.6847	27.648	27.1954	26.8297	26.8102	26.5388	27.1588	27.2769	26.8856	4.93277	4.77951	4.66935	4.92225	5.13949	4.93119	3.4426	3.70868	3.94834	4.01599	4.88846	5.02995	4.64775	5.45148	4.38316	4.41731	4.00623	4.61061	3.94832	5.10408
NaN	NaN	NaN	NaN	NaN	20.5278	19.6028	NaN	19.9055	NaN	NaN	NaN	20.6641	NaN	NaN	NaN	20.7253	19.756	20.2123	NaN	19.9721	NaN	NaN	NaN	19.4605	20.8718	20.4232	NaN	NaN	21.3085	NaN	NaN	NaN	NaN	NaN	-5.16328	-5.38449	NaN	-5.30615	NaN	NaN	NaN	-6.76117	NaN	NaN	NaN	-4.72909	-6.7312	-4.3205	NaN
30.3463	30.3421	30.2412	30.5448	30.5705	30.9038	30.7255	30.0493	30.0045	29.3548	31.0079	30.7185	31.3543	31.3753	30.6185	28.9695	30.0474	30.5499	31.2902	30.0643	30.8211	30.9741	31.399	31.0521	30.8255	30.8449	30.3491	30.0099	30.4218	29.9777	6.4749	6.5554	6.12361	6.76851	6.59902	7.61406	7.23218	6.59028	6.70926	5.46149	6.95662	7.12001	7.64974	7.58447	7.00359	5.29159	6.90151	7.29321	8.06763	6.90369
20.7583	19.0169	19.5606	19.4243	20.7524	19.9819	19.5888	19.2371	NaN	20.2132	20.274	20.5961	20.1946	19.8442	20.1328	NaN	NaN	19.339	19.7184	19.6887	19.5873	19.8768	20.3266	19.063	19.9512	19.8283	19.699	20.945	21.0998	NaN	-3.07823	-4.02479	-3.69852	-4.10604	-2.73226	-4.62665	-5.13001	-5.30425	NaN	-3.94631	-3.4208	-2.85263	-3.16629	-3.48955	-4.11408	NaN	NaN	-5.07448	-4.14661	-4.57641
20.7738	19.9419	NaN	20.6246	20.1378	21.0594	19.7183	20.7046	19.7183	NaN	19.9032	20.589	20.1346	20.4636	20.6974	20.9816	19.2106	19.6905	20.4372	19.7479	NaN	19.7163	20.717	19.9927	20.056	NaN	NaN	21.2486	19.8006	NaN	-1.91438	-4.59888	NaN	-3.89935	-3.35088	-2.68848	-4.19359	-3.1236	-4.05512	NaN	-3.51403	-3.94349	-4.24713	-4.02215	-4.33382	-2.64022	-4.37568	-3.904	-3.3938	-3.84586
26.0076	26.1105	25.9925	25.6836	26.3055	25.8694	26.3671	24.7245	25.4452	24.6819	26.105	26.1793	26.4943	25.9707	25.2579	24.6194	26.0672	26.5955	25.7104	26.191	26.1469	25.9058	26.1835	25.8172	26.3778	25.4419	25.8058	26.7321	24.9915	26.4904	2.13825	2.62789	1.93776	1.99656	2.48553	1.78153	1.95603	0.748117	1.05201	0.394981	1.65668	1.31427	2.81527	1.96335	1.17467	0.0853386	1.97484	2.35472	1.52807	2.60992
24.1919	23.7207	22.8352	23.0019	24.794	24.2378	23.6323	22.7362	22.5357	23.6022	23.6888	23.3831	24.1752	23.3148	23.3265	24.0975	23.3231	23.932	22.4865	22.1177	23.1511	24.1455	23.7546	23.6517	23.1634	23.3269	23.168	23.37	23.161	23.6581	1.49761	-0.465853	-2.34315	-1.34052	0.584763	0.244127	-1.51586	-3.10983	-2.22558	-0.363232	0.0179348	0.704819	-0.323231	-0.991412	-1.32685	-0.241539	-1.04872	0.0461445	-1.91061	-2.80853
NaN	NaN	NaN	NaN	NaN	23.2149	23.7849	21.4912	23.4495	24.4195	NaN	NaN	NaN	NaN	NaN	25.1724	23.8901	23.2243	21.7069	24.0545	NaN	NaN	NaN	NaN	18.8661	22.8789	23.2463	27.1113	24.8416	25.1425	NaN	-5.58618	-4.63756	NaN	NaN	-2.32581	-2.82568	-7.83763	-2.73603	-2.60012	NaN	NaN	-6.63059	NaN	NaN	0.0210533	-1.64696	-2.12162	-4.26644	-4.40962
20.4539	NaN	NaN	NaN	NaN	21.2633	20.0752	20.9927	20.4438	21.478	21.469	21.2488	21.1922	21.3683	21.2367	NaN	21.7427	21.806	21.9073	NaN	21.8168	20.8101	NaN	21.0787	20.9479	NaN	22.2461	21.697	21.856	22.1123	-3.20151	NaN	NaN	NaN	NaN	-1.88816	-5.47699	-2.56027	-4.3475	-1.65247	-2.54223	-2.42521	-1.79205	-1.42262	-2.35834	NaN	-1.52161	-1.42741	-0.687714	NaN
NaN	25.5035	NaN	NaN	27.6665	30.2728	NaN	NaN	18.5114	26.279	NaN	NaN	NaN	NaN	NaN	23.6641	18.4351	28.7251	18.6988	NaN	NaN	NaN	NaN	20.8629	NaN	18.9014	18.5799	NaN	NaN	31.5029	NaN	4.07885	NaN	NaN	5.48251	5.61962	NaN	NaN	-3.80364	2.55074	NaN	NaN	NaN	NaN	NaN	-1.47344	-3.70797	5.44928	-5.26986	NaN
24.7362	23.6298	23.9699	24.8559	25.2975	24.2645	23.8166	23.4302	23.9019	24.2757	24.3066	24.4253	24.9035	24.437	24.5292	20.3365	22.9368	23.1631	23.8643	23.6514	25.3717	24.5152	24.8179	24.2204	24.2558	22.5392	22.2123	23.5106	23.0249	22.9402	0.502699	0.0240288	0.019146	0.633213	0.766296	1.36023	0.442039	0.197285	-0.312603	0.323488	0.0507507	0.113293	1.41322	1.07038	-0.521992	-4.63171	-0.219604	-0.336416	-0.0920029	0.276469
33.4648	34.085	34.2002	34.125	34.1671	33.6351	33.377	34.1517	34.1801	33.8772	34.0396	33.9565	33.8654	33.8143	34.8065	34.5999	34.0504	33.9609	34.4483	34.1869	34.1494	33.9532	33.9034	34.2507	34.162	34.532	34.5879	34.1865	34.186	34.6729	9.24655	10.2476	10.0932	10.2518	10.1412	10.1269	9.67673	10.5929	10.5587	10.1012	9.70226	9.84824	9.89875	9.73551	10.4284	11.3307	10.6845	10.444	10.9095	10.7005
32.6626	33.1882	33.8367	33.541	32.8396	32.3745	32.7059	33.1252	34.0269	33.5716	33.5621	33.6357	33.8954	33.3866	32.3439	34.3538	33.8061	33.3248	32.8661	34.3473	33.6591	33.412	32.0316	33.6821	33.0556	33.7974	34.6469	33.5402	33.9112	34.6504	9.70011	10.8966	11.0297	11.01	9.98596	9.94029	9.81673	10.5123	11.6205	11.0248	10.6434	10.7359	11.145	10.6522	9.8879	12.0401	11.1307	11.0809	10.3443	12.0834
26.6816	22.0795	20.735	24.4842	22.5826	23.157	22.7102	23.1001	23.6292	25.6257	23.294	23.9378	25.5273	23.4319	23.3511	24.839	24.2728	21.7886	21.3988	22.5326	24.5388	NaN	NaN	21.3195	NaN	NaN	NaN	22.7471	25.4919	NaN	3.50925	-1.17962	-2.83657	1.77854	-1.22984	-0.0141964	-1.32299	-0.0834541	-0.827349	2.5784	-0.431782	1.35711	2.47811	1.26011	0.130634	2.40471	2.12792	-1.21663	-0.880909	-0.493325
24.7904	24.0786	23.7561	24.1605	24.7031	24.3737	23.6674	23.3221	24.1172	25.0027	24.766	25.2075	24.7575	24.9631	24.993	22.9308	24.302	24.1261	23.8809	23.8098	24.4231	24.3367	24.6306	25.462	24.7114	24.1384	24.0623	24.1263	24.6101	24.1073	1.4276	0.544355	0.126846	0.912012	1.3175	2.03457	0.546257	0.828236	1.76497	1.58486	1.364	2.20317	1.78563	1.84682	1.56673	0.0220413	1.41291	1.73228	1.86918	1.36707
23.9084	23.3573	24.1939	24.7117	24.3586	24.4794	24.412	22.8469	24.5658	24.6676	24.7506	24.218	25.2709	24.167	23.6424	22.4831	23.6741	24.4381	24.1877	23.4462	24.5271	24.5892	24.9886	23.2708	23.9601	24.4863	23.5434	24.2794	24.2995	23.286	-0.59334	-1.36561	-0.125315	-0.658369	-0.249575	-0.472021	-0.840599	-3.59765	-0.730015	-0.0553703	-0.236609	-0.309168	0.0218849	-0.1552	-0.957664	-4.22258	-1.13779	-0.700602	-0.0297585	-1.82456
21.3385	22.3938	22.341	21.8935	22.2239	23.0072	22.1344	24.0253	23.2219	23.0035	21.7311	21.8624	22.9054	22.7771	22.7116	NaN	22.6311	22.5662	23.6183	22.2573	21.8617	22.5387	22.2029	22.8267	22.3741	23.1477	23.1214	22.4763	23.2131	22.8409	-2.98301	-3.14737	-4.29288	-4.93225	-3.04164	-4.25691	-5.34273	-1.50784	-1.47292	-2.75525	-3.56938	-1.60331	-2.06288	-1.73565	-2.85024	NaN	-1.751	-1.7171	-1.25434	-1.86807
23.3659	22.481	22.5282	22.5841	23.1695	23.0399	23.0178	22.6249	23.1658	23.0238	22.6619	22.741	23.0162	23.2141	21.8091	22.0983	22.4067	22.4095	20.5417	22.3109	22.8471	22.6238	23.4628	22.9745	23.2521	21.3087	21.5144	22.4603	21.8548	21.8969	-1.11369	-2.48475	-2.2079	-2.43172	-1.53463	-1.07099	-1.24057	-1.99272	-0.702621	-1.39408	-2.18937	-1.7699	-1.46239	-1.66601	-3.06775	-5.07147	-1.88409	-1.76589	-5.92481	-1.5511
NaN	NaN	NaN	NaN	NaN	21.4439	22.7826	21.5346	21.1309	20.2234	21.0439	NaN	NaN	NaN	NaN	22.8887	19.8933	20.7066	19.2265	NaN	21.2249	21.274	21.1	NaN	20.4277	19.242	21.9489	21.156	20.4308	NaN	NaN	NaN	NaN	NaN	NaN	-0.960556	-1.2169	-4.18658	-1.21123	-3.60417	-3.8576	NaN	NaN	NaN	NaN	-0.887577	-4.10973	-3.30475	-3.77353	NaN
21.4994	18.412	20.5927	20.3969	19.1321	20.6948	20.2328	19.7534	20.1108	20.516	21.9886	20.9777	20.5396	20.1309	20.2182	19.6332	20.0395	20.0263	20.6843	19.254	20.4391	20.8997	20.7334	20.4816	21.0227	20.64	19.1062	20.3036	20.6788	20.1952	-3.52186	-6.1069	-4.68858	-3.89665	-10.7504	-3.11111	-5.05452	-3.92455	-5.14792	-5.36958	-5.40276	-3.31325	-4.0505	-5.39968	-5.09543	-7.67087	-4.87106	-3.27983	-4.60095	-4.67447
20.9853	NaN	19.9669	NaN	NaN	20.4059	18.7694	20.1125	19.5801	20.7002	20.1486	19.3218	20.7043	19.5043	NaN	NaN	19.3973	20.3846	20.5676	19.8256	19.1997	19.6118	NaN	NaN	20.0212	NaN	NaN	NaN	21.4041	20.1856	-4.00012	NaN	-6.40465	NaN	NaN	-2.60902	-5.00357	-4.06606	-3.95225	-3.30876	-5.10156	-3.78826	-4.34995	-5.66389	NaN	NaN	-3.54548	-2.66418	-2.74114	-4.42677
31.6284	31.278	31.1498	30.8847	31.4469	30.6105	30.3682	30.1065	30.406	30.5215	31.4318	31.8273	31.5485	32.0875	30.4952	30.0963	30.2405	30.3386	30.7415	30.749	31.6483	31.2942	31.1741	30.9931	31.4211	31.0218	30.774	30.103	31.4517	30.7026	7.12506	7.26	6.95877	6.54452	7.12794	6.61583	6.18542	6.19732	6.37016	6.31358	7.03895	7.57971	7.2474	7.90762	6.13709	5.87877	6.36866	6.45781	6.95554	6.97203
25.3392	25.5821	25.4613	26.0613	25.7964	27.4309	26.4743	26.6561	27.2197	27.0284	26.8506	27.0623	26.4959	26.5707	25.0452	23.3802	26.8489	27.1586	26.727	27.0066	25.4522	26.0397	24.8321	26.3629	26.3503	26.7361	27.1991	27.5311	27.0482	26.6315	2.1688	3.05813	1.21916	2.58749	2.00257	4.84808	3.72574	4.29352	4.91281	3.98015	3.17988	3.56412	4.18575	3.52812	0.843983	0.270536	4.50035	4.68537	4.47688	4.83736
26.2688	26.0998	26.1071	26.0353	26.3822	26.4108	25.5944	25.8663	25.8368	26.0617	26.8428	27.0204	26.2064	26.8136	26.5948	24.7396	25.9076	26.3925	26.1284	25.7985	26.1014	26.732	26.6869	26.5679	26.5988	26.1392	26.3327	26.2588	25.892	26.2215	1.26324	1.50165	0.92338	0.862032	1.52365	2.69685	1.36116	1.41971	1.65498	1.21836	1.8863	2.37489	2.002	2.17697	1.46285	-0.513121	1.66353	2.53711	2.03338	1.918
21.9531	20.5326	21.1807	20.9493	20.5668	21.9432	21.7134	21.4399	22.1915	22.1088	21.9202	22.4936	21.6271	20.8477	22.2315	NaN	NaN	21.2285	NaN	NaN	22.1848	20.7707	20.8094	21.3086	23.002	NaN	NaN	21.9738	22.7878	NaN	-4.25018	-2.41873	-1.76324	-4.94935	-5.44927	-0.571516	-1.00098	-1.17311	-0.36672	-0.850456	-1.33104	-2.88093	-0.851652	-1.90222	-3.49078	NaN	NaN	-0.762939	NaN	NaN
29.4133	28.3076	28.1181	28.3505	28.5829	29.3442	28.7292	28.2598	28.6389	28.629	28.8538	29.3045	28.8432	29.3046	29.1477	26.0839	28.633	28.8679	28.9324	28.7574	28.3741	28.8578	28.6844	28.7394	29.1462	28.3212	28.8465	29.7871	28.0928	29.0316	6.01172	5.53422	4.76182	5.11226	5.01703	6.50136	5.66513	5.46298	5.97344	5.72557	5.5803	6.10603	5.95018	6.20618	5.71223	3.51793	6.15523	6.41408	6.19288	6.14371
25.8088	26.208	26.5465	26.2225	26.5856	25.7999	24.9419	25.5764	24.6125	24.6894	26.1006	26.5673	26.4302	26.2891	25.2556	22.8052	24.2058	25.3957	24.8668	25.5786	25.6647	25.4224	25.9885	25.527	26.2062	25.5594	25.391	24.7832	24.9739	25.1946	2.32987	2.94887	3.01737	2.60478	3.16655	3.74238	2.01147	3.41836	2.01964	1.74139	2.77109	3.33984	3.18172	3.30933	1.52669	0.507967	2.00837	3.54849	2.23104	3.21115
25.87	25.752	26.0337	25.8117	26.5543	25.1858	24.7296	25.7004	25.8387	25.9448	26.0628	26.1491	25.311	26.173	25.4538	24.8831	24.7796	25.0768	24.5651	25.3999	25.5917	25.6181	25.6812	25.8207	25.4769	25.3708	25.9125	25.3779	25.2855	24.9357	1.01641	0.8526	1.1476	1.4878	1.53609	0.893772	0.421835	2.06563	2.21272	1.83081	1.73736	1.50185	1.01332	2.08041	0.630589	0.881536	1.27911	1.52081	0.556503	2.17237
21.2792	NaN	NaN	NaN	21.9552	21.0718	NaN	NaN	NaN	21.1074	20.7638	21.353	20.8554	21.247	20.8616	22.0407	21.3361	20.5101	21.6491	20.953	21.12	21.2483	22.1553	20.2279	21.3604	NaN	NaN	21.4964	21.4518	NaN	-3.13125	NaN	NaN	NaN	-2.15832	-1.1663	NaN	NaN	NaN	-1.73832	-4.05432	-1.99761	-1.83146	-1.07441	-1.9813	0.791895	0.247663	-1.6155	-0.779448	-1.15227
22.0838	20.9312	20.7699	NaN	NaN	21.0083	20.011	20.6057	21.0843	21.1453	20.9729	21.6028	21.0105	20.9431	20.4548	NaN	18.3853	20.3812	20.6502	20.6794	20.3799	20.8129	NaN	20.6881	20.9504	20.6002	NaN	21.3711	20.1198	NaN	-1.8093	-2.75478	-3.47875	NaN	NaN	-2.68068	-4.19958	-5.83066	-3.95164	-4.27049	-2.03022	-3.05492	-1.64291	-3.50971	-4.01906	NaN	-6.13343	-2.77105	-5.85182	-5.47004
23.1463	25.5738	24.6989	23.4928	21.3121	22.453	21.9946	23.2914	23.3083	24.0709	22.9021	21.3863	23.2963	24.4703	21.3986	22.8351	21.8265	23.3357	23.0551	21.0198	23.4874	23.6253	NaN	22.7707	21.9913	21.4124	22.5602	21.7869	23.0272	23.609	1.45458	4.471	4.60321	0.594433	0.412647	0.748341	0.0815926	2.82878	2.24318	2.46712	0.939215	0.6639	1.12473	2.64298	0.483278	1.19287	-0.807329	1.9874	1.07459	0.098382
21.3466	20.9953	21.7296	22.0089	22.3495	21.9443	22.0051	21.3766	21.9056	20.9231	22.6273	23.3597	22.2135	22.9875	21.1891	20.7746	20.8664	21.1352	21.5607	21.0761	21.4524	22.2984	22.0209	21.5073	22.1366	22.377	21.2158	21.7348	22.5483	21.9482	-4.16494	-3.19951	-2.4263	-2.32647	-2.02049	-1.95949	-3.72554	-4.56328	-3.07795	-4.30683	-1.26254	-0.673576	-1.47477	-1.31477	-3.81959	-4.851	-3.46206	-3.02722	-4.81935	-4.48155
NaN	19.2505	NaN	NaN	NaN	22.2019	NaN	NaN	NaN	19.3303	NaN	19.7322	20.3252	20.0865	NaN	NaN	NaN	21.5322	19.6482	20.272	20.4239	NaN	NaN	19.3507	20.6566	NaN	20.5183	22.0983	20.2201	19.6111	NaN	-2.1896	NaN	NaN	NaN	0.874098	NaN	NaN	NaN	-2.3242	NaN	-1.9973	-1.33422	-1.78644	NaN	NaN	NaN	0.357729	-1.49923	-0.46308
23.1635	25.0225	26.1742	20.4872	22.3215	24.2447	NaN	23.2431	24.4732	24.8531	NaN	NaN	20.426	23.4453	23.4473	23.1436	NaN	NaN	23.5329	24.0086	23.0405	21.9894	22.3468	21.9509	22.3248	25.2683	23.7162	25.1109	22.0169	23.7029	0.0899887	3.57448	4.87821	-2.49086	-0.580048	2.40577	NaN	1.66029	2.6088	2.36197	NaN	NaN	-2.6141	1.64187	0.55151	1.25523	NaN	NaN	1.55619	2.30239
20.4023	20.9282	22.1529	NaN	20.8942	22.567	22.2913	NaN	22.7364	20.5894	20.9561	NaN	20.1474	19.7444	NaN	21.4906	20.5138	18.9985	NaN	NaN	19.7474	20.893	20.6694	19.7574	20.0137	NaN	21.0128	NaN	NaN	21.0929	-3.74257	-4.15448	-2.33462	NaN	-4.3164	-2.14802	-2.13967	NaN	-1.56491	-4.68849	-4.63391	NaN	-5.74079	-6.2993	NaN	-3.6633	-4.88764	-7.24139	NaN	NaN
NaN	18.8477	18.684	19.7323	19.4714	19.8788	19.4642	19.26	19.7789	NaN	19.9797	19.5449	NaN	19.5777	NaN	NaN	19.3905	19.619	18.7697	19.4743	NaN	19.1811	19.9321	19.3403	20.1438	NaN	19.5007	19.3155	19.5467	20.067	NaN	-4.81199	-4.48714	-4.63111	-4.54458	-4.09059	-4.92827	-4.65193	-4.12664	NaN	-4.62998	-4.44842	NaN	-6.29152	NaN	NaN	-5.96928	-5.63471	-6.90633	-4.7796
34.6237	35.8859	36.2122	35.1981	35.6465	34.7697	35.6453	35.3499	36.2373	34.8656	35.5257	35.4462	35.4801	35.663	35.5142	36.8713	36.1646	35.7083	34.8706	36.4434	36.0198	35.8686	34.6873	34.4603	35.827	36.9054	36.3443	35.609	36.667	36.8565	10.5739	12.2186	12.1045	11.2268	11.5646	10.9148	11.3926	11.2361	12.3238	10.7934	11.2095	11.4471	11.5344	11.784	11.3811	13.1331	12.2434	11.9984	11.1027	12.6886
27.0103	26.7766	27.4733	27.8798	27.4644	25.9441	26.9435	27.0287	27.7403	28.446	27.9568	27.7856	28.2079	26.9882	27.6702	27.2572	28.2457	27.7714	28.1569	27.9166	27.9787	27.8993	28.4796	28.1894	27.8756	27.7617	27.4332	27.7288	27.7561	28.4241	3.15232	3.1388	3.54986	4.10405	3.45603	1.48374	3.43368	3.3856	4.13118	4.94598	3.86578	4.10336	4.56461	3.19521	3.54794	3.52007	5.04051	4.34385	4.9617	4.71298
30.855	32.1002	32.5361	32.2284	31.7756	31.0561	31.1039	31.4095	32.0685	31.9689	31.5916	31.3472	31.5936	31.5627	32.0145	32.4241	31.8329	31.4933	31.9386	32.1886	31.7003	32.295	31.3804	31.3843	31.7211	32.3527	32.5233	31.9422	32.1178	32.1661	6.50362	8.12239	8.41411	8.09311	7.59102	6.94003	6.89708	7.52794	8.10993	7.64722	7.06335	7.09538	7.42122	7.46213	7.70553	8.44043	7.93424	7.72699	7.90453	8.21642
21.2876	24.759	25.5989	25.1837	NaN	24.6995	23.7951	24.1443	24.7375	23.394	22.9499	NaN	21.1113	22.1265	NaN	25.6989	25.9537	25.1928	23.5913	24.1376	24.2846	23.1319	23.679	23.132	22.7964	23.3871	24.1472	25.264	25.1998	25.0583	-1.23532	0.698187	1.30495	1.88214	NaN	2.91189	1.53749	2.52263	3.12421	1.17974	-1.41751	NaN	-1.276	-0.0519762	NaN	4.19022	4.76098	4.272	1.17954	2.19697
32.4343	32.7423	32.4845	32.6339	32.8473	32.1287	32.2943	31.9745	31.9385	31.7311	32.3575	32.144	32.7214	33.251	32.7849	32.1716	32.9686	31.6854	32.5935	32.0663	32.2895	32.9307	33.0372	33.1802	33.1756	32.5291	32.8854	32.3061	32.736	31.3548	6.10555	6.91919	6.32826	6.57313	6.55636	6.63367	6.53436	6.34514	6.3941	5.8948	6.10247	5.92717	6.85106	7.26473	6.42273	6.86229	7.6745	6.26717	7.30858	6.72471
24.9967	24.4106	23.8264	23.5012	24.7526	23.78	23.2577	23.7206	23.8016	23.7363	24.449	24.6145	23.7919	24.6983	25.2661	24.474	24.3918	24.3233	23.8396	24.1328	24.2275	24.5804	24.7415	24.1123	24.6233	24.9651	25.0776	25.0867	23.8953	24.3598	-2.28119	-2.07174	-3.22689	-3.658	-3.40725	-2.84364	-2.98164	-3.51945	-3.38993	-3.1621	-3.06726	-2.75441	-3.20619	-2.35854	-2.32726	-3.12933	-2.40211	-2.27334	-2.23119	-2.53373
NaN	21.9159	21.7991	21.5935	22.5717	23.0744	21.4811	21.383	21.2365	22.0068	22.1036	20.0163	22.3553	22.0765	21.9647	23.0418	21.6285	22.1133	21.7912	21.0819	21.4435	22.8574	21.8916	21.8383	22.14	21.599	21.3336	22.4977	22.2502	22.0263	NaN	-3.50207	-2.96265	-3.86452	-1.57864	-1.05375	-3.54929	-3.56425	-2.87102	-2.04281	-3.18427	-4.8849	-2.42673	-3.0436	-3.79341	-1.08866	-2.4378	-1.42297	-2.18557	-3.20204
NaN	20.8069	21.5249	20.2357	21.551	NaN	20.7694	NaN	NaN	NaN	21.128	NaN	21.8153	20.829	NaN	NaN	NaN	NaN	NaN	NaN	21.1505	20.6262	22.2203	NaN	21.1555	NaN	21.1077	21.8883	22.1493	21.136	NaN	-2.47987	-1.98377	-3.78219	-2.26083	NaN	-4.87341	NaN	NaN	NaN	-1.70369	NaN	-0.825354	-2.59105	NaN	NaN	NaN	NaN	NaN	NaN
21.6054	21.0723	20.9059	21.997	22.2433	23.3968	22.8158	22.4587	23.2374	22.4508	22.5478	23.1908	22.2891	22.6225	21.8469	21.0443	21.6644	22.657	22.6506	22.3592	22.8471	22.3578	22.9502	22.075	23.1613	21.2223	22.4157	22.4874	22.2538	22.8283	-3.61	-4.03784	-4.27703	-3.16085	-2.58755	-2.20082	-2.23593	-2.49946	-2.03127	-2.22577	-2.59199	-0.857758	-2.83069	-2.34012	-3.33683	-4.42772	-3.36017	-2.11744	-1.61537	-2.17171
23.13	23.1275	22.8255	23.1286	23.0057	23.9622	22.6543	NaN	22.084	22.4161	23.6023	23.7236	23.2293	22.3486	22.5455	NaN	21.3193	23.1784	22.1201	21.9173	23.5194	22.4792	23.3611	22.7541	22.7558	22.8232	22.9943	23.2076	22.4126	22.0711	-2.41298	-0.665127	-1.55415	-1.19573	-1.59451	0.595633	-1.86498	NaN	-1.5585	-1.64215	-0.9547	-1.21988	-0.713396	-1.98264	-2.27495	NaN	-2.80892	-1.0644	-2.0426	-1.22872
29.9591	29.7046	29.068	29.7785	30.0799	30.0297	29.3794	29.5775	29.3961	29.9771	30.2485	30.1403	30.1952	29.9058	30.2159	29.5134	29.0175	29.4413	29.6891	29.9947	29.5342	29.8689	30.0085	29.8286	30.5645	30.3019	29.5352	29.6709	30.7466	30.0989	6.73929	6.12371	5.33096	6.38704	6.99677	6.73334	5.57166	5.94847	6.5665	6.25097	6.4668	6.21951	6.78211	6.57681	6.68311	5.97242	6.11181	6.40781	6.64261	6.74978
20.7994	21.3602	22.1171	22.2503	21.5893	20.2177	20.5565	21.5408	20.785	21.0139	22.0348	22.2646	22.7482	22.7186	21.4382	NaN	20.7694	21.3551	21.9183	21.2536	22.5267	22.3251	23.1972	22.4284	22.3468	22.6319	22.0195	21.3313	19.3456	22.0577	-3.97801	-1.7457	-1.34617	-1.72831	-1.1133	-4.05616	-3.64359	-2.99669	-3.51532	-4.35933	-1.49194	-1.85719	-1.30028	-1.86501	-2.89991	NaN	-3.15722	-2.74212	-1.80826	-2.65998
33.2539	33.1838	33.8977	32.1739	32.7382	33.553	32.9784	32.9491	33.419	33.2619	32.9306	33.0231	32.7661	32.6561	32.353	33.3662	32.7249	33.0806	33.0032	32.9703	33.342	33.2545	32.5284	32.9379	32.8143	32.72	33.0553	33.3959	34.1435	32.5594	10.01	10.6948	11.1868	9.03388	9.65107	11.5906	10.4296	11.0173	11.139	10.7215	10.0653	10.7625	10.3831	9.79255	10.0133	10.7723	10.1021	10.8988	10.9838	11.0716
NaN	NaN	NaN	NaN	NaN	22.3947	19.7646	19.279	19.6401	19.961	NaN	NaN	NaN	NaN	NaN	20.1146	18.9853	19.0601	19.1197	18.9994	NaN	NaN	NaN	NaN	NaN	19.2456	NaN	19.5879	19.526	19.4148	NaN	NaN	NaN	NaN	NaN	-1.26103	-6.79991	-6.86879	-5.64507	-5.85755	NaN	NaN	NaN	NaN	NaN	-5.14367	-6.51853	-6.52287	-6.21233	-6.40922
33.5208	32.7666	32.6002	32.8215	32.3176	33.5736	32.7503	32.9808	33.6726	34.1765	32.0364	32.4152	33.0725	32.0223	32.5205	34.0808	33.2519	33.6436	33.4195	32.5411	33.19	33.492	32.844	31.9183	32.2747	32.6355	33.7603	33.9699	34.0073	32.7986	10.2844	10.1226	9.58425	9.73632	9.13718	10.6967	9.79489	10.1043	10.7759	11.0742	8.71233	9.17066	10.2498	8.92558	9.39726	11.2575	9.60096	10.9998	10.3983	10.0149
25.4039	24.4541	24.2561	24.4989	25.1236	24.9552	24.5048	24.1951	23.8844	24.5075	25.3148	25.3159	24.7466	24.9142	24.4884	24.1682	24.3357	23.9156	23.8214	24.8634	24.8384	24.7362	24.9195	25.259	24.579	24.8649	24.1993	24.7143	24.8931	24.8639	1.84768	1.0009	0.826893	0.833696	1.36316	1.79879	0.90118	0.77422	0.070755	0.755993	1.39264	1.62977	1.62062	1.44412	0.606173	0.589994	0.958126	0.978088	0.411459	1.98513
26.7642	26.1263	26.1067	26.474	26.4278	26.4175	25.3532	25.4998	26.4181	26.2168	26.9955	27.0105	26.6983	26.8882	26.6926	21.6987	25.4262	25.6518	25.7295	25.8987	26.4954	25.9989	26.9155	26.3768	26.2604	25.3937	25.5948	26.0513	26.0004	25.5912	2.8162	2.2989	1.70697	2.68793	2.11108	2.91361	0.699429	1.16682	2.69389	1.92616	2.6882	3.11572	2.65138	3.05101	2.70469	-3.19708	1.89088	2.11351	1.83694	2.18265
22.0335	22.6126	21.474	21.2929	21.9759	23.8034	22.5055	22.7587	23.1008	23.7842	22.8102	21.9917	22.2798	23.435	21.0915	23.3472	22.7493	23.5359	21.8665	22.3205	22.159	22.4706	21.7917	22.525	21.3491	23.483	24.1472	23.2987	23.6158	22.606	-3.97145	-3.30167	-5.32296	-5.17708	-3.7435	-1.04086	-2.61363	-2.31127	-2.72125	-1.77925	-2.55016	-4.17726	-2.47439	-2.37986	-4.47288	-1.89844	-1.91704	-1.68807	-3.52757	-1.94997
24.4191	24.1755	24.0089	23.7386	24.1124	24.6441	24.0925	24.1312	24.4284	24.6968	24.6486	24.2991	24.4672	25.1856	24.5433	23.2917	24.6344	24.4207	24.7999	24.4009	24.6057	24.5272	24.2665	24.7278	24.6394	24.9273	24.4732	24.8834	24.5188	25.1512	1.07885	1.32004	1.17468	0.563011	0.899075	1.87	1.15521	1.42773	1.38505	1.49335	1.31527	1.23341	1.14918	1.82019	1.56024	-0.18429	2.34959	1.54713	2.18727	2.08358
20.5203	21.6645	25.5688	21.9281	22.3165	21.6919	23.0528	21.6033	21.5619	NaN	20.3023	20.3899	22.2272	23.1768	NaN	NaN	20.2852	21.7955	21.2975	NaN	22.0645	NaN	20.4359	23.0701	NaN	21.781	22.5649	20.6127	20.3377	21.6182	-1.64855	-0.395746	4.18621	-0.46911	-0.336254	-0.680664	0.857616	-0.849606	-0.836136	NaN	-1.8579	-2.54486	-0.228327	1.14758	NaN	NaN	-1.92576	-0.423704	-0.992741	NaN
NaN	19.684	21.9623	20.5139	NaN	NaN	17.8775	18.1779	18.7253	21.0155	NaN	18.6411	21.0392	21.7654	NaN	NaN	19.748	19.2522	19.5893	21.981	19.6174	NaN	20.3974	NaN	20.2264	21.2482	20.7223	18.9014	21.8517	21.0083	NaN	-3.55308	-2.55167	-3.74186	NaN	NaN	-5.2527	-4.80097	-5.52107	-1.90262	NaN	-5.67721	-3.81239	-2.78082	NaN	NaN	-2.99274	-3.5582	-1.60344	0.744975
28.0183	28.5809	29.2932	28.8212	29.3268	27.7013	27.7419	28.2183	28.2488	27.9699	28.5822	28.5064	28.9472	28.7696	28.787	27.1219	28.0167	27.9965	28.7236	27.7194	28.9014	28.9311	29.135	28.5022	28.5695	28.1907	28.8305	28.3031	27.4344	28.4593	3.82509	4.84966	5.34218	4.51002	5.1123	3.93594	3.84449	4.43641	4.69611	3.61374	4.35802	4.26307	5.03223	4.82878	4.17899	3.12989	4.66037	4.63991	5.05941	4.11566
27.6957	27.2571	27.1599	27.6691	27.8476	26.7769	26.5107	26.3899	26.5325	26.8649	27.5708	27.7575	28.1188	27.5622	27.9366	24.3747	25.9681	26.8699	26.9507	27.4658	27.9386	27.7259	27.7828	27.3184	27.7948	27.1325	26.6592	26.5906	26.7996	26.9705	2.81275	2.95113	2.33323	2.90458	2.72411	2.03998	1.61537	1.76975	1.79035	1.587	2.90134	3.2116	3.69644	2.97626	3.08194	-1.16122	1.43895	2.53483	2.40274	3.03089
NaN	20.5437	20.4109	NaN	NaN	20.9944	21.6489	20.5878	21.3239	20.975	NaN	NaN	NaN	NaN	NaN	21.5132	20.537	20.605	NaN	NaN	23.1541	19.1526	NaN	19.1314	23.1065	20.9831	NaN	22.1008	20.518	20.6446	NaN	-2.10371	-2.67104	NaN	NaN	0.769676	0.983122	0.0234356	0.814251	-0.16132	NaN	NaN	NaN	NaN	NaN	0.979519	0.930212	0.2743	NaN	NaN
24.2146	23.1767	23.1375	22.9259	24.4791	24.8445	21.988	23.9919	22.1048	24.809	23.9252	23.7137	23.9295	23.7042	23.8133	23.0983	22.013	24.6592	22.8856	19.58	24.5554	23.6442	24.2435	23.6023	22.7248	20.6628	22.6304	25.4455	22.4395	23.5354	3.21803	2.09064	2.21906	1.31077	1.65495	4.15155	0.162121	3.22375	2.17483	2.86523	1.86088	2.26649	2.99963	2.7249	2.63175	1.54349	0.533609	3.14502	1.16314	1.81141
30.0962	29.6802	30.2547	29.9238	30.2332	29.8604	29.3935	28.6323	28.5539	29.0821	29.6218	30.1669	30.2615	30.0764	28.9912	28.3755	29.393	29.3041	29.801	29.4875	30.1157	30.0282	30.5681	29.7265	30.1828	29.7525	29.7926	29.1911	28.91	29.4082	6.48906	6.9206	7.35212	6.91961	7.10887	7.14566	6.65866	6.05959	5.63383	5.86081	6.48725	6.66564	7.27921	7.09753	5.37337	5.4572	7.01973	6.72217	7.01319	7.11352
26.8627	26.676	27.2198	27.2381	27.0597	28.1162	27.1277	27.2418	27.4571	27.3914	27.622	27.6287	27.8154	27.9317	27.2706	25.8987	27.6346	27.6172	27.5186	27.3503	26.9277	27.8864	27.992	27.3396	27.6298	27.5205	27.8648	28.1051	27.7997	27.4312	4.46398	4.52545	4.30901	4.59039	4.36588	5.93849	4.66213	4.99497	5.2583	4.41426	4.97268	5.08097	5.57957	5.6133	4.45851	3.20349	5.71288	5.60766	5.51592	5.27088
33.9502	34.3784	34.7556	33.7695	33.6433	34.2047	33.8558	33.9459	34.3966	35.1328	33.2342	33.2949	33.7728	33.9188	34.1476	35.2991	34.3721	34.2308	33.2186	33.4693	34.8908	34.4989	33.4903	34.3394	33.1642	34.2145	34.4531	34.5324	34.1795	33.4188	11.8473	12.7516	12.6284	11.6926	11.8114	12.092	12.2967	12.5037	12.9078	12.8312	10.7425	10.9297	11.887	11.8645	12.2028	12.8451	13.1401	13.0113	11.9319	12.4668
NaN	NaN	NaN	NaN	NaN	27.5858	NaN	NaN	NaN	NaN	NaN	NaN	NaN	NaN	NaN	16.7788	19.5226	18.0054	18.9512	18.071	NaN	NaN	NaN	NaN	NaN	18.2451	NaN	NaN	20.9015	16.32	NaN	NaN	NaN	NaN	NaN	3.75348	NaN	NaN	NaN	NaN	NaN	NaN	NaN	NaN	NaN	-6.88228	-1.67747	-4.24055	-0.924664	-4.11856
20.2363	21.8652	22.5137	22.728	22.6595	22.4506	22.266	22.1677	22.6607	22.876	23.4828	21.448	22.9987	23.8491	21.1394	21.5616	22.5861	22.0964	22.0135	22.7137	22.7137	23.1346	23.3235	22.6365	23.2386	21.8838	21.2949	22.4845	22.8785	22.5382	-4.34273	-2.26097	-1.15404	-1.43728	-1.82674	-0.502136	-2.20141	-1.58538	-0.585022	-0.275938	-0.359764	-2.35091	-0.880545	0.579392	-3.56895	-1.61943	0.251652	-0.334702	-0.713385	-0.285977
NaN	NaN	NaN	NaN	NaN	19.2855	20.7106	NaN	NaN	NaN	NaN	NaN	NaN	NaN	NaN	20.1386	19.9538	19.6169	19.0118	19.8459	NaN	NaN	NaN	NaN	NaN	NaN	NaN	NaN	20.1717	19.7042	NaN	-6.25974	NaN	NaN	NaN	-6.58337	-3.80611	NaN	NaN	NaN	NaN	NaN	NaN	NaN	NaN	-4.27287	-4.78597	-5.11353	-6.36102	-4.47545
27.6078	27.4682	27.4147	27.4375	27.5844	26.9707	27.2616	26.7136	28.669	27.5701	26.1833	27.8473	25.4017	27.0494	27.0916	27.8463	26.8486	26.9605	26.0584	23.4631	26.9827	26.9522	26.8123	27.502	27.0446	25.4826	26.0689	26.9275	26.9918	26.2389	5.23828	5.04632	5.56909	4.99696	4.80285	4.66943	4.46416	4.20745	5.81447	5.23	4.21911	4.96732	2.62271	3.97171	4.31497	5.58717	4.73378	4.98554	4.19964	4.02998
22.1588	21.8919	22.5129	22.317	22.0224	22.0574	21.1643	20.9923	21.1791	21.9396	22.2967	21.5805	22.4024	22.4969	21.3845	20.7805	21.0693	21.3911	21.682	20.7534	22.3665	22.3669	22.4976	22.4192	22.191	22.0097	21.428	21.0588	21.4899	20.2923	-1.92507	-2.09806	-2.15448	-2.04651	-1.7177	-0.972666	-3.51661	-2.13163	-2.68843	-2.61942	-1.42359	-3.41763	-0.981413	-0.930123	-2.44081	-4.99824	-2.09855	-2.08425	-3.04427	-3.48071
20.8364	NaN	NaN	NaN	NaN	NaN	NaN	NaN	NaN	20.0362	20.453	NaN	19.2739	19.9875	NaN	19.3999	18.4979	NaN	19.0696	NaN	NaN	19.5452	NaN	19.7159	20.6219	19.0519	18.9965	20.1262	NaN	NaN	-6.63157	NaN	NaN	NaN	NaN	NaN	NaN	NaN	NaN	-7.17474	-7.25335	NaN	-7.9626	-7.06027	NaN	-7.74863	-8.59021	NaN	-7.47435	NaN
26.6834	27.0562	26.4012	26.5291	26.47	26.7562	26.2488	26.6017	26.4916	26.7789	26.4951	26.3319	26.4185	27.0148	26.7813	25.6817	27.0782	26.572	26.5258	26.2202	26.3127	26.7756	26.495	26.4259	26.7657	26.876	27.0492	26.8584	27.0543	26.8061	1.65661	2.57758	1.44808	1.40999	1.42193	2.30294	1.76837	2.10847	2.10081	2.61834	1.75342	0.819361	1.45548	1.49694	1.42288	-0.194626	3.20643	2.67655	2.42487	2.25789
20.5078	20.9715	NaN	NaN	20.2426	19.3599	24.2523	NaN	NaN	NaN	NaN	18.8922	18.1668	18.3403	NaN	18.1741	22.7755	15.7813	18.2084	19.3	NaN	NaN	19.1444	18.1087	19.2419	NaN	NaN	19.7383	18.4449	NaN	-5.89212	-5.17412	NaN	NaN	-6.85554	-4.69355	-1.91194	NaN	NaN	NaN	NaN	-4.43754	-8.83776	-8.15431	NaN	-7.08064	-1.75266	-8.80774	-5.95398	-4.63259
22.573	21.253	22.0559	21.6772	NaN	23.1853	22.2732	21.2393	22.6845	22.9558	22.3345	21.9892	22.7897	22.2246	22.3984	NaN	18.7453	22.0747	20.7195	20.4975	21.8671	22.1729	21.9407	21.4755	21.462	NaN	NaN	22.1229	21.8175	21.2329	-3.64425	-5.34104	-4.76648	-5.10366	NaN	-3.40105	-5.20971	-4.69597	-4.01899	-4.29737	-3.41669	-3.93184	-2.95024	-4.2685	-3.53829	NaN	-6.50247	-4.10124	-5.00679	-4.53416
21.8902	20.587	NaN	NaN	21.4382	22.4812	20.4133	21.1998	21.9603	21.8673	21.3258	20.0278	21.3085	20.2585	21.0707	21.8792	21.019	21.5287	21.5761	21.194	NaN	20.8903	NaN	21.0765	21.1489	21.6167	21.0115	21.906	21.9766	21.1939	-3.60777	-5.50888	NaN	NaN	-5.58091	-2.56638	-6.95133	-5.02063	-3.23066	-4.33775	-4.06568	-5.4012	-3.27096	-3.79351	-4.64669	-4.07191	-4.58858	-3.45986	-3.44225	-4.43209
30.068	29.5373	29.3736	29.8035	29.4306	29.3397	29.1547	28.7999	29.2427	29.2581	30.1825	29.3667	29.1557	30.2188	29.6847	28.9576	29.6257	29.8741	29.5766	29.61	29.5994	30.0189	30.0292	29.4053	30.3564	29.7275	30.3295	29.9987	29.0645	30.0748	5.13479	5.13888	4.59345	5.06654	4.31496	5.34443	4.80082	4.72668	5.20424	4.6929	5.21917	4.43328	4.50654	5.70654	4.82808	5.02604	5.69724	5.76216	5.75423	5.71595
22.0831	21.6908	20.8484	20.6547	20.5392	21.4072	20.3468	21.0021	20.8962	20.568	22.4367	22.4875	22.232	22.0191	22.0142	21.7325	20.3653	20.3861	19.0942	NaN	21.4377	22.6152	21.3185	22.1798	21.6398	21.3322	NaN	21.5418	22.3207	20.5084	-0.84292	-1.17834	-2.03792	-2.57032	-2.44087	-1.91376	-2.84522	-2.17712	-1.86844	-2.32697	-0.783325	-0.194605	-0.857395	-1.21929	-0.84227	-1.21996	-2.41475	-2.47365	-4.40258	NaN
23.2461	23.8479	24.0365	24.743	24.1795	23.4912	21.9213	22.5735	21.818	22.6639	24.0265	23.745	23.5991	24.3661	22.7095	20.0614	22.5136	22.5727	22.7393	22.8329	23.6841	23.9756	23.9757	22.8906	23.8523	23.2626	22.1284	21.6943	23.2414	22.8491	-1.13061	0.128967	0.0255985	0.842978	0.00651741	-0.815285	-2.13293	-2.82714	-3.18805	-1.48436	0.0575085	-0.0644855	-0.264376	0.434014	-1.19252	-5.36021	-2.08646	-1.36301	-1.70671	-0.936063
NaN	NaN	NaN	NaN	NaN	22.1466	NaN	20.996	20.9829	21.4214	NaN	NaN	NaN	NaN	20.9782	21.6827	21.1819	21.0288	20.2343	20.9429	NaN	NaN	NaN	NaN	NaN	20.6546	21.2869	20.9077	21.8604	21.5286	NaN	NaN	NaN	NaN	NaN	-2.70909	NaN	-4.10159	-3.93164	-3.25011	NaN	NaN	NaN	NaN	-3.58645	-3.22832	-2.77932	-2.90519	-6.39296	-3.71193
22.6081	21.9047	22.1406	21.8786	22.4081	NaN	NaN	NaN	NaN	NaN	22.2568	22.5298	22.6273	22.8543	22.0024	NaN	NaN	NaN	NaN	NaN	22.8738	22.4025	23.0792	22.1782	22.937	NaN	NaN	NaN	NaN	NaN	-1.37859	-1.97194	-2.26773	-2.41708	-1.97575	-3.39528	-4.35268	-3.42216	-3.14969	-3.0083	-1.74884	-1.67211	-1.24678	-0.976007	-2.6291	NaN	-3.74758	-3.36189	NaN	NaN
22.538	NaN	NaN	NaN	21.226	NaN	20.4727	21.4538	20.5948	22.4275	19.4834	20.4981	23.3932	NaN	NaN	21.9093	21.7814	NaN	NaN	NaN	NaN	20.336	NaN	NaN	21.7024	NaN	NaN	NaN	21.9771	22.6176	-0.0163918	NaN	NaN	NaN	-2.66069	NaN	-2.4519	-1.90074	-3.33922	-0.328278	-5.52316	-3.79167	0.545395	NaN	NaN	-1.21665	-0.6982	NaN	NaN	NaN
39.2278	39.9628	40.1063	39.6759	39.3835	39.5841	40.3045	40.3314	40.5825	40.1913	39.5516	39.3636	39.7194	39.6185	39.345	40.9247	40.2632	40.3084	40.5957	40.4214	39.8577	39.9914	38.307	40.0151	39.9317	41.0361	41.2291	40.4761	40.6413	41.089	14.0295	15.143	15.0457	14.6539	14.3553	14.9489	15.2273	15.579	15.9697	15.8085	14.2069	14.4328	14.7751	14.6554	14.8199	16.2924	15.6165	15.6896	16.1672	15.9476
24.0313	25.5439	26.1003	25.7951	25.7384	25.4015	25.6411	25.4408	25.7982	26.2416	24.9115	25.0293	25.373	24.9507	25.5099	NaN	24.7179	25.8734	25.9753	25.0329	25.4808	24.8922	25.504	25.4852	25.5154	25.5237	26.2841	25.6661	24.7838	25.9949	0.271196	2.27328	3.30042	2.88515	2.92297	2.6082	2.82272	2.17781	2.94679	2.41587	1.70357	2.24768	2.36666	1.99458	1.64387	NaN	2.13272	3.39241	3.11432	2.49636
26.6543	26.0988	26.1975	26.2042	26.5868	26.36	25.2573	25.4537	25.2994	25.5153	25.5935	25.9888	26.1133	25.3982	25.9898	24.1719	25.4838	25.6592	25.3936	25.4341	25.3358	26.2364	26.6183	26.1049	26.1593	25.0252	25.2536	26.3085	25.6856	25.0258	1.44744	1.35501	1.58579	1.0165	1.4862	3.22003	1.44846	1.99883	2.22103	1.56296	1.1308	0.803556	1.65036	1.38266	-0.119335	0.375965	2.64936	2.39682	2.01432	1.89092
NaN	NaN	21.8771	NaN	21.3195	21.9194	22.0234	21.3835	22.0927	21.6024	21.3632	NaN	21.5168	21.7276	NaN	21.9044	21.8621	21.8991	23.1764	22.0201	21.8245	22.9728	22.0089	NaN	21.5612	22.7044	22.9178	21.4789	22.0298	22.2124	NaN	NaN	-3.6515	NaN	-4.3802	-1.01229	-1.3664	-0.941717	-1.43483	-2.39827	-4.59163	NaN	-3.50616	-1.53842	NaN	-1.39292	-0.433607	-0.806437	0.377522	-0.353601
30.7886	29.9014	30.2534	30.1718	31.0852	31.3868	31.0135	30.6777	30.7157	30.7308	30.8373	30.8388	30.6425	30.7822	30.1092	28.5932	30.4654	30.9907	30.8208	30.5691	30.6774	30.3696	30.533	30.3007	30.8605	30.4498	30.6612	31.4342	30.9012	31.0315	6.26516	5.76855	5.8404	5.60982	6.45592	7.63267	6.89133	6.73849	6.88989	6.72193	6.2582	6.54198	6.51723	6.63778	5.67433	4.85444	6.69584	7.34942	7.15477	6.93185
22.3494	21.743	NaN	NaN	21.9925	22.6725	21.586	21.3749	22.0465	22.7119	21.9298	22.4724	22.6166	21.9761	NaN	NaN	21.3415	21.7381	22.365	21.589	22.4909	21.8779	22.7783	21.9917	21.504	22.1555	21.7522	22.5739	22.5074	23.021	-4.13354	-4.19545	NaN	NaN	-4.05688	-1.58745	-4.63051	-4.83251	-2.21728	-1.96151	-2.94519	-2.95403	-1.81874	-1.64857	NaN	NaN	-2.50746	-2.61738	-2.18773	-3.39287
NaN	NaN	NaN	NaN	NaN	21.4096	22.3334	21.6443	21.6444	21.3765	NaN	NaN	NaN	NaN	NaN	22.0694	20.8966	21.5123	21.1164	NaN	NaN	NaN	NaN	NaN	NaN	NaN	NaN	21.91	21.4138	NaN	-5.07355	-5.45316	-5.63925	NaN	-5.28857	-2.51351	-1.45157	-4.12466	-2.11153	-2.36099	-4.54323	-4.76702	-5.64376	-5.05807	-4.92389	-2.20112	-4.24872	-2.72662	-3.42988	NaN
NaN	NaN	NaN	NaN	NaN	20.6884	20.1448	20.7651	20.2948	21.9992	NaN	NaN	NaN	NaN	NaN	21.6754	20.568	20.3501	20.8685	19.5938	NaN	NaN	NaN	NaN	NaN	20.6671	20.6694	21.4925	20.4471	21.0983	NaN	NaN	NaN	NaN	NaN	-2.78131	-4.14185	-3.23407	-2.83988	-1.57803	NaN	NaN	NaN	NaN	NaN	-1.56113	-3.04378	-3.22353	-2.47438	-3.85798
27.3451	26.9212	27.9169	26.6136	23.8473	26.3782	25.6467	24.7227	24.3089	25.3751	27.1308	26.226	27.0183	27.3944	26.2319	26.1986	25.3689	25.0381	24.2555	25.9115	26.8455	26.7551	25.0247	27.4973	25.8395	26.3027	26.2646	26.6917	25.9059	26.2866	3.62738	4.20543	5.95238	3.94685	1.08506	3.88453	3.4788	2.09612	1.67573	3.59942	3.27506	4.4691	3.56996	4.41732	2.78361	4.17701	3.43747	2.58711	3.22203	4.53084
30.7473	31.0714	31.6197	31.3404	31.2831	29.8215	29.8612	30.2855	30.7919	30.6905	31.3635	30.8927	31.3925	30.84	30.9969	31.1461	30.5615	30.5772	30.184	30.8164	31.3242	31.3104	30.7781	30.4749	30.9904	31.2174	31.6906	31.1139	31.1826	31.3307	6.47702	7.41607	7.57957	7.2499	7.02398	6.66018	6.29119	6.88391	7.69769	7.18329	7.1316	6.79356	7.43576	6.86386	6.98633	7.97288	7.50196	7.39558	6.90705	7.77874
21.8403	25.4556	NaN	NaN	24.435	25.9472	29.6845	21.318	20.6468	19.3605	21.1127	19.7168	20.181	20.1358	23.7228	22.8594	25.3923	21.7186	21.547	23.7344	23.9862	21.6046	NaN	23.6434	24.4605	20.814	NaN	21.0072	19.8956	22.8162	1.08633	3.08601	NaN	NaN	2.06124	3.64753	7.91019	-0.527016	-1.00579	-3.22446	-1.6758	-2.68744	-1.48606	-1.56215	2.28829	1.51307	2.63357	0.357502	0.288982	1.19746
25.9666	25.8746	26.491	26.2459	26.3472	25.7342	24.2863	25.2758	24.9924	24.7378	26.2252	26.49	26.5041	26.5223	25.3345	24.2104	24.8773	25.1123	25.4569	25.1109	26.5815	25.8421	26.6406	25.8922	26.614	25.857	25.5354	24.7821	25.5464	25.2166	2.63541	3.59514	3.58757	3.42229	3.60589	3.32848	1.43459	2.90952	2.47318	1.97569	3.33101	3.83163	3.76072	3.66675	2.17529	1.62953	2.89015	2.71365	3.02714	2.91567
20.9068	20.4563	NaN	NaN	NaN	NaN	NaN	NaN	21.053	NaN	20.243	20.1106	19.7822	21.2412	21.3527	NaN	20.1514	NaN	NaN	NaN	20.4406	20.4865	NaN	NaN	20.6693	NaN	21.2473	20.9104	NaN	NaN	-3.74694	-5.01373	NaN	NaN	NaN	NaN	NaN	NaN	-4.67428	NaN	-5.64437	-3.95606	-4.87789	-3.16209	-2.90382	NaN	-5.8396	NaN	NaN	NaN
31.4914	32.2904	33.0405	32.8453	32.4889	31.317	32.2212	32.0202	32.9052	31.7958	32.672	32.4375	32.377	32.5929	32.435	32.275	32.672	31.9366	32.6106	33.0366	33.0192	32.46	32.1225	32.9064	32.7628	33.5025	32.7153	32.1398	33.0007	33.1529	7.48709	8.58356	9.20645	9.08047	8.59959	7.62322	8.14441	8.28619	9.12324	7.73349	8.3771	8.5379	8.47144	8.68032	8.80422	8.77131	9.17345	8.38664	8.96308	9.59633
31.4474	31.209	31.5549	31.6391	31.5032	30.997	30.8513	30.3149	30.5516	30.9284	31.3452	31.583	31.8036	31.7302	30.9166	29.54	30.9814	30.9443	31.5024	31.2364	31.5295	31.2398	31.5032	31.0168	31.9295	31.5577	31.3708	31.1805	31.3425	31.662	6.4862	6.74463	6.86806	6.61101	6.45054	6.47465	6.35268	5.89043	6.11543	6.06549	6.26697	6.47754	7.0951	6.89845	5.59178	4.67467	6.74088	6.68359	7.15605	7.10759
27.3097	27.1914	26.5157	26.9652	27.2333	26.8617	28.2033	26.1143	27.0761	28.3174	25.1852	25.5066	26.1881	26.7327	25.5399	27.9078	26.5929	26.7967	25.5046	25.81	26.0496	27.2667	27.0769	26.1015	26.0649	25.7649	26.0637	26.856	27.5393	25.7691	5.30226	5.28304	4.48535	4.85021	5.21202	4.58093	5.98497	4.02652	5.14013	6.52368	2.82495	3.59977	4.0413	4.69327	3.77923	5.69799	4.75823	4.68087	3.97135	4.04315
25.38	24.6187	24.467	24.4292	25.303	25.498	24.6651	25.1817	25.1916	25.816	25.5294	24.4823	25.4077	24.8325	23.6782	25.7038	24.6941	25.1097	25.4856	25.1464	25.5844	25.1572	25.2296	24.3289	25.0639	25.5967	25.5809	25.4234	25.3059	25.6094	0.860489	-0.0804272	0.38442	-0.566528	0.401703	1.39937	-0.442453	1.06356	0.695923	1.66256	0.997734	0.515816	1.45236	0.576961	-0.947104	0.96623	0.640215	1.08222	1.69186	1.07651
24.6135	24.0632	23.7471	23.8106	24.1466	24.1457	22.4879	22.7262	23.4501	24.1013	25.0115	24.8546	24.8221	24.7019	24.9099	21.7174	23.488	24.0406	23.2069	23.1159	24.401	24.3092	24.8219	24.3681	24.838	23.835	23.8309	24.4418	23.5101	24.3289	-0.371984	-0.402214	-0.822777	-0.610365	-0.607075	0.156967	-2.31548	-1.21249	-2.2876	-0.824459	0.504032	0.229755	0.335108	0.136165	-0.796848	-3.45635	-0.690651	0.575842	-1.15736	-2.73868
NaN	NaN	NaN	NaN	NaN	20.2877	20.3124	20.3693	NaN	20.5491	NaN	NaN	19.6655	NaN	NaN	NaN	NaN	21.1769	NaN	20.1197	NaN	19.958	NaN	NaN	19.9448	21.6689	20.7485	20.5316	21.0241	20.3451	NaN	NaN	NaN	NaN	NaN	-3.34126	-3.48587	-3.2992	NaN	-3.60151	NaN	NaN	-2.99727	NaN	NaN	NaN	NaN	-1.85415	NaN	-3.05749
18.9533	19.191	17.5024	17.6646	18.4317	19.12	19.7931	NaN	NaN	19.3062	19.1474	18.2067	18.7089	18.3728	19.1569	23.8187	20.3046	19.3902	NaN	17.1446	17.6881	18.6319	18.3152	17.6846	19.1529	17.1053	16.8978	24.7978	23.5992	22.5821	-3.98036	-3.63629	-5.04981	-5.65412	-3.37627	-5.64107	-2.89807	NaN	NaN	-5.0024	-3.86305	-6.06607	-3.38289	-4.05275	-7.67901	-2.15604	-2.73503	-3.39766	NaN	-6.36251
NaN	NaN	NaN	19.0445	NaN	22.136	20.7602	21.954	20.4732	22.0458	NaN	NaN	19.2595	19.8969	NaN	22.8113	21.6372	20.7502	21.4671	20.4141	NaN	NaN	NaN	19.3582	21.2398	22.0388	20.8608	23.0684	21.0412	20.623	NaN	NaN	NaN	-3.16642	NaN	-2.22369	-3.91664	-1.80917	-4.87882	-2.70161	NaN	NaN	-6.12018	-4.98078	NaN	-1.94647	-2.49409	-2.90862	-2.92664	-3.10519
30.0842	31.4817	32.2041	31.4985	31.5408	30.2801	30.3644	30.8117	30.501	30.8494	30.8855	30.6707	31.469	31.3656	31.3745	29.7764	31.1574	31.0534	32.0305	31.0257	31.6238	31.7874	31.8351	31.3329	31.2675	30.4647	32.2607	31.5914	29.7613	31.7387	6.2833	7.93177	8.25915	7.71142	7.74479	7.02574	6.88243	7.514	7.0779	7.05451	6.81587	6.64785	7.72767	7.71604	7.35134	6.38669	7.6822	8.03776	8.74843	7.93854
21.2138	21.3567	21.2215	21.3122	20.8912	20.2602	20.7143	20.3557	21.5061	20.8087	20.8694	20.5537	19.6477	20.7114	21.0959	21.5123	20.6165	20.4296	20.5553	20.4505	19.8431	21.7239	21.0083	21.2617	NaN	19.9282	21.0489	20.6482	21.6513	21.2849	-4.26861	-4.74391	-5.34814	-5.02135	-4.17383	-3.02389	-4.61968	-4.44912	-2.92387	-3.99012	-5.10872	-3.75873	-4.52991	-4.86534	-3.51723	-4.84448	-5.49953	-4.23998	-3.65972	-3.96574
20.0397	19.3333	19.5428	19.5686	19.7731	18.9429	20.8559	19.3013	20.3328	19.1542	NaN	NaN	NaN	18.472	NaN	20.045	20.1342	18.8155	NaN	18.8176	NaN	19.6179	19.9663	20.5383	NaN	19.0743	NaN	NaN	18.5601	19.5583	-5.21145	-5.68086	-5.80285	-5.5778	-5.60502	-5.77492	-2.48556	-4.62095	-2.9501	-4.5689	NaN	NaN	NaN	-6.94811	NaN	-3.28818	-3.81001	-5.79149	NaN	-4.99201
24.8707	23.6785	24.2121	24.4088	24.3558	23.9546	24.7516	23.5072	23.4851	24.0371	24.5858	25.0741	24.412	24.8104	24.93	23.2247	23.4595	23.5629	23.7965	23.9467	24.5136	25.0865	25.6789	24.8097	25.0071	23.7537	24.2215	23.6678	24.0071	24.0174	0.802568	-0.0875111	0.0744438	-0.00571251	-0.0821133	1.69468	1.64606	1.06333	-0.0492153	0.940004	0.875387	1.02409	0.428505	0.513976	0.800964	0.180117	1.00584	1.13617	1.33894	1.17879
NaN	NaN	NaN	NaN	NaN	19.4875	18.3275	20.1357	19.8092	20.6603	NaN	NaN	21.6536	NaN	19.9762	20.588	19.7517	19.8014	19.8131	19.9654	NaN	NaN	NaN	NaN	20.7723	20.5223	20.9708	20.3824	20.0048	20.4702	NaN	NaN	NaN	NaN	NaN	-6.24686	-7.47782	-5.45704	-5.5962	-4.64818	NaN	NaN	-4.04427	NaN	-5.41175	-5.04705	-5.64265	-5.67362	-5.15141	-5.16694
28.6852	29.6603	30.0623	29.5357	29.2516	27.801	28.6484	28.4363	28.7016	28.1249	29.4261	29.3147	29.3778	28.8579	28.8332	29.2046	28.4918	28.7007	28.5643	28.7611	29.1374	29.4745	29.4915	29.4941	29.5335	29.532	29.2747	28.3358	28.8305	29.4466	4.41625	6.04075	6.17487	5.79688	5.40019	4.50774	4.97977	5.20288	5.60322	4.78609	5.46767	5.46067	5.7694	5.16641	5.09759	6.13805	5.45056	5.81	5.38212	5.55809
26.8242	27.9236	28.4	27.713	27.8911	27.7998	27.4404	28.6649	28.6888	28.7481	27.8224	27.7879	27.6671	28.2301	28.4392	29.1708	28.428	28.3318	28.6917	28.5807	28.1365	28.6647	28.3177	29.0553	28.1482	28.6749	28.6461	28.6649	28.7823	29.1118	1.95805	4.23859	4.3556	3.48054	3.30832	3.96017	3.66685	4.94691	4.97703	4.71773	3.74024	3.45269	3.65413	4.32432	4.40701	5.56575	5.05228	4.72004	5.02579	5.14922
27.1387	26.5802	27.1514	26.278	27.65	26.6527	26.4951	26.3361	26.7182	26.062	27.2908	27.3062	26.948	27.4658	26.7392	24.0747	26.3315	27.094	26.1102	26.9776	26.9417	26.7871	27.813	26.472	27.151	26.8168	26.9163	27.096	26.6036	26.8121	4.31796	4.73386	4.97354	4.57249	5.22052	3.79807	3.52519	3.56605	3.91471	2.42805	5.15459	4.99773	4.99727	5.60477	3.8841	0.342905	3.7592	4.50618	3.26416	4.50399
24.4539	NaN	22.6772	23.4507	23.1805	23.4114	22.5778	22.7484	22.6313	23.1319	23.597	24.4358	23.448	23.899	20.8899	21.9385	22.5095	22.5276	22.878	22.9186	23.3753	23.4691	23.8356	23.6069	23.4315	22.2733	22.5774	23.1159	23.3839	23.067	-0.254482	NaN	-2.80306	-1.88311	-2.3737	-1.54675	-2.35194	-2.72744	-2.28012	-1.80691	-1.58331	-0.299528	-1.26976	-1.25986	-5.11813	-3.69111	-2.78245	-2.76913	-1.52615	-1.66229
32.1201	31.6431	31.5873	32.0701	32.1831	32.8783	32.5818	32.0597	32.0149	31.8738	32.7457	32.2473	32.8858	32.7837	31.1676	29.9514	32.1836	32.5745	32.6291	32.1881	32.8743	32.0595	32.0678	32.4399	32.4064	32.3895	32.27	32.8025	32.592	32.5597	9.6289	9.31878	8.79929	9.61408	9.74834	11.1829	10.2504	9.55658	9.91796	9.78236	9.92859	9.7023	10.2728	9.9099	8.68697	7.54316	10.3761	10.4509	11.1415	10.4182
25.7645	27.9974	27.8414	28.184	28.054	26.5589	27.4443	27.1006	27.3116	26.231	26.6576	27.3266	26.689	26.9886	27.0979	26.8326	26.812	26.4482	27.2352	27.5165	26.1885	27.3419	27.6355	28.3886	27.0376	27.6902	27.6823	26.7378	26.5712	27.4451	-0.674057	2.7468	2.33664	2.79293	2.55115	1.84668	2.50304	2.64122	2.41363	0.485903	0.775274	1.62073	1.44436	1.69269	0.50918	1.90698	2.22244	1.59595	2.89093	3.16853
20.1599	20.1099	21.4068	21.5731	21.0633	NaN	NaN	NaN	NaN	NaN	20.7223	20.8982	20.5997	21.0479	NaN	NaN	NaN	NaN	NaN	NaN	20.9444	21.0647	22.1223	20.5013	21.0227	NaN	NaN	NaN	NaN	NaN	-3.87623	-3.94309	-2.10808	-1.91628	-2.53425	NaN	NaN	NaN	NaN	NaN	-2.70012	-3.52707	-2.60618	-2.36779	NaN	NaN	NaN	NaN	NaN	NaN
20.0946	20.2157	NaN	NaN	NaN	20.6026	NaN	NaN	NaN	NaN	20.1689	19.7957	20.592	19.5696	NaN	NaN	NaN	NaN	NaN	NaN	20.1965	20.138	NaN	19.6586	20.5157	NaN	NaN	20.5202	21.0473	NaN	-5.35354	-4.60661	NaN	NaN	NaN	-1.52143	NaN	NaN	NaN	NaN	-5.35479	-4.3739	-5.00733	-4.04903	NaN	NaN	NaN	NaN	NaN	NaN
32.3469	33.5018	33.6098	33.4317	33.3177	32.7555	32.8055	33.3877	33.7158	33.4727	33.1721	33.1475	33.048	32.9022	33.5768	33.9102	33.5223	33.4208	33.8432	33.7215	33.226	33.3465	33.2342	33.2895	33.3672	34.3267	34.2699	33.789	34.0731	34.5171	7.56045	9.28576	9.34259	8.96751	8.57052	8.31721	8.2458	8.93756	9.1218	8.87584	8.4533	8.53588	8.72908	8.5942	8.84582	9.53263	9.31136	9.09057	9.69234	9.58366
26.0555	25.1781	25.8878	25.9147	25.3733	25.1687	23.9143	24.8432	24.8694	25.0059	25.5875	25.392	26.695	26.5386	25.7295	22.7358	24.2726	24.9199	25.7659	25.1723	26.0015	26.1289	26.5931	25.5211	26.1226	25.4619	25.4014	24.9763	24.5935	25.1903	-0.757904	-1.93044	-0.619972	-1.06148	-2.15972	-0.994757	-2.52577	-1.73943	-1.39271	-1.95061	-1.30788	-1.78695	0.74493	0.164348	-1.61657	-4.12682	-2.0593	-1.47481	-0.650558	-1.22849
27.5255	27.6621	28.2484	27.7376	27.6604	26.486	26.0501	26.3257	26.4665	26.6674	27.6579	27.9087	27.9798	28.1901	27.5956	26.1099	26.8485	26.8688	27.1937	27.263	27.7194	28.2245	28.2862	26.8858	27.7392	27.9641	27.9924	26.7791	27.5504	27.6561	3.6276	4.18753	4.64313	4.21855	3.92631	3.35837	2.57466	2.91012	3.17637	3.04165	4.14723	4.09563	4.63459	4.6218	3.55076	2.84936	3.99808	3.86856	4.16265	4.32701
24.2996	23.4648	23.1961	24.1418	25.2833	25.3651	24.9997	24.2213	23.9947	25.0392	24.5783	24.4909	24.5445	24.8278	23.7808	25.3199	24.9382	25.1045	24.9612	24.9524	24.6009	25.2925	24.3064	23.8366	25.5684	25.8768	24.6498	25.5574	25.2399	25.7733	1.1378	0.41123	0.184055	1.30645	1.94932	2.27166	1.46149	0.98999	0.949522	2.48544	1.61329	1.02875	2.07235	2.09466	0.101662	1.94442	1.57168	2.03373	2.27162	1.77022
22.484	24.8133	24.9736	25.1436	24.096	26.4242	23.6688	24.6944	24.4588	25.5912	23.7753	19.4205	24.0799	25.6098	24.2277	25.6731	24.7838	24.004	24.344	23.9704	24.6359	24.3403	25.0382	25.1999	23.9381	23.5593	24.0484	24.1381	24.4903	23.7175	-0.878536	3.41482	2.00281	2.33969	1.09087	4.3158	1.85774	2.64942	1.36447	3.6979	0.516109	-3.63253	2.80527	4.17598	0.838045	3.85296	2.93867	2.66032	2.58088	2.56062
26.9973	27.1154	27.6649	27.2146	28.0186	26.7704	26.249	26.1354	26.8476	27.5464	27.2794	27.0142	27.1493	27.5983	27.366	25.4424	26.0218	26.6078	27.0559	26.1964	27.4538	27.4565	27.736	27.4455	26.7142	26.3431	27.5272	27.2151	25.8601	27.2651	2.63505	3.24118	3.41443	3.26355	3.73185	3.26253	2.32789	2.84026	3.43195	3.67778	3.06653	2.80369	3.28743	3.98854	3.22932	1.50502	2.65992	3.30081	3.56733	2.53287
25.4983	25.3043	25.5604	25.1778	25.4162	25.1916	24.5714	25.0525	24.7983	24.4985	25.7688	25.1055	25.6109	25.1619	23.5935	22.684	24.4098	24.7034	24.6942	25.5884	25.9058	24.3178	24.6401	25.3057	24.8554	25.28	25.0124	24.9435	24.9965	25.3504	0.647409	0.469547	1.22697	0.548536	0.0814686	1.19726	0.55471	1.12515	0.965214	-0.74275	0.974195	0.72419	1.57522	0.729085	-1.10069	-1.83663	0.971413	0.882065	0.822229	1.74312
22.3949	23.6404	NaN	NaN	24.8837	20.3117	26.6169	NaN	NaN	NaN	20.4762	20.0099	19.4108	NaN	17.8735	NaN	22.4749	18.2285	18.1939	20.8792	20.7475	NaN	24.598	17.6993	22.6533	NaN	17.133	18.2952	19.0382	NaN	-1.80985	0.574512	NaN	NaN	0.577486	-2.03433	3.52773	NaN	NaN	NaN	-2.80621	-2.76497	-5.07629	NaN	-5.20306	NaN	0.722925	-4.66439	-2.91639	-1.86195
20.9461	23.986	20.2732	NaN	NaN	21.3089	22.2175	NaN	NaN	NaN	20.2913	19.8428	19.6169	NaN	NaN	NaN	21.9222	NaN	20.5636	NaN	19.5709	18.559	22.0503	NaN	22.9489	NaN	NaN	NaN	NaN	NaN	-2.37345	-0.635483	-3.88295	NaN	NaN	-1.37136	-0.734562	NaN	NaN	NaN	-5.35697	-4.27783	-5.79479	NaN	NaN	NaN	-0.929996	NaN	-3.28421	NaN
27.8627	30.104	29.7264	27.9553	28.8776	28.3047	27.4297	28.5018	29.0162	29.6264	28.7778	27.7101	28.2437	29.0255	28.1613	29.3035	28.2936	27.9089	28.0779	27.4807	29.6245	29.1075	28.3637	29.1702	28.5112	28.947	27.9522	28.4133	28.4705	27.7814	6.26777	8.19383	7.65401	6.06408	7.23521	6.46478	5.11006	6.3745	7.58064	8.17488	6.65113	5.50187	6.47459	6.92518	6.37997	8.25185	6.85929	6.56105	6.33889	6.25231
NaN	NaN	NaN	NaN	NaN	21.5644	22.0202	21.3755	21.8411	22.1057	NaN	NaN	NaN	NaN	NaN	22.4439	21.3337	21.4351	21.3684	21.3524	NaN	NaN	NaN	NaN	NaN	21.7371	21.7464	21.9483	22.1437	22.0848	NaN	NaN	NaN	NaN	NaN	-3.54794	-5.63482	-5.19334	-5.49248	-1.28801	NaN	NaN	NaN	NaN	NaN	-3.2028	-4.33675	-4.57731	-5.24434	-4.10729
23.736	25.6587	26.0657	26.0301	25.1214	23.8317	25.5279	24.1444	26.0414	24.042	24.1345	25.0417	24.6866	25.0985	25.5197	24.5476	24.1818	24.4519	25.6591	25.0149	25.0055	25.143	25.4896	25.4332	24.7257	25.0182	25.9811	24.6188	24.645	25.7339	-0.0656834	3.35866	3.84069	3.1392	1.66193	1.0251	3.64687	1.54146	3.80389	0.747984	0.207531	1.61025	1.72502	2.13902	2.69839	1.51492	2.08288	1.68397	3.32656	3.75959
24.5224	24.1274	23.1966	24.1844	23.7427	23.909	23.341	23.325	23.8364	23.1961	24.8132	23.7772	23.9938	24.7967	24.0403	23.2364	23.976	24.2488	23.2299	24.2077	23.7594	24.6256	24.4737	24.0155	25.263	24.4027	24.3665	24.6509	23.3464	24.8766	1.04969	0.442884	-0.763012	0.191792	0	1.06082	0.0613365	-0.16346	0.820959	-0.268034	1.20179	0.120764	0.53215	1.42427	-0.0319614	0.523281	1.36431	1.44007	0.0922947	1.05543
21.2691	20.9398	20.4251	20.8089	21.2308	21.0715	20.6569	20.9626	20.6535	20.93	21.2923	21.2498	20.951	21.3754	NaN	20.1134	21.5942	21.3011	21.5264	21.6908	21.932	21.7817	21.3007	21.1396	21.2137	22.4916	21.9303	21.4754	21.1429	21.3817	-2.61186	-3.31711	-3.30768	-3.01531	-2.55905	-3.32711	-3.93002	-2.93913	-3.30364	-3.28253	-2.68287	-2.88656	-2.97117	-2.50524	NaN	-4.85817	-2.55825	-2.74687	-2.24448	-1.81161
25.8811	NaN	NaN	NaN	21.9484	21.5113	29.2731	26.7462	23.2174	23.4142	NaN	NaN	NaN	NaN	NaN	21.8076	21.6181	19.3527	NaN	18.6119	NaN	NaN	20.6303	NaN	16.9733	NaN	NaN	22.0648	22.6508	21.1563	2.98671	NaN	NaN	NaN	-1.42659	-2.94563	5.96179	4.02976	0.524691	0.638474	NaN	NaN	NaN	NaN	NaN	-0.704756	-0.400019	-2.57009	NaN	-3.29101
26.8141	26.2735	26.8709	26.754	27.2775	26.0076	26.2564	25.3971	26.0004	25.9143	26.799	27.0065	26.799	27.0904	26.2434	24.8552	25.7466	25.8778	26.2966	26.2568	26.9041	26.827	27.0453	26.5439	26.9709	26.7102	26.2437	26.1307	26.5845	26.5109	1.49054	1.77191	1.73013	1.70956	1.52592	1.71727	1.63309	1.31246	1.45656	1.0038	1.57274	1.83246	2.08838	2.29702	1.2805	-0.0589066	1.83311	1.95025	1.94668	2.38804
22.1571	21.9058	21.828	22.1542	22.2031	22.8195	21.8771	22.8413	22.5528	21.8535	22.0141	22.1206	22.6517	23.3233	NaN	19.8204	22.1834	22.9368	23.0564	22.1025	22.9935	22.5028	23.084	22.484	22.5113	22.9743	21.9806	22.6597	22.8	21.9737	-4.15266	-4.4458	-5.19937	-4.74888	-3.80831	-3.01229	-5.17266	-3.93891	-3.31463	-4.55339	-4.96199	-3.87093	-3.5609	-3.18585	NaN	-7.76086	-4.09588	-2.69836	-3.10489	-4.11119
24.5082	25.5609	25.8541	26.1686	25.5886	22.8225	24.1029	24.1364	24.9378	24.5971	24.9094	25.0815	24.7669	25.7581	25.5239	25.1399	24.2824	24.6278	25.3591	25.1787	25.3375	25.5389	25.8131	25.8646	25.5681	25.7097	25.5161	24.9202	24.7679	25.1971	-0.744419	0.93412	1.12967	1.38331	0.647022	-0.391783	-0.0784378	0.00294495	-0.389961	-1.74623	0.230957	0.0637474	0.0500526	1.16506	0.549078	-1.34984	-0.712116	0.897625	0.790552	1.41449
NaN	NaN	NaN	NaN	NaN	20.3964	NaN	22.9147	NaN	NaN	NaN	NaN	19.3394	NaN	NaN	22.5745	22.3185	21.0248	21.2115	21.9735	NaN	NaN	NaN	19.7147	21.4974	23.2132	22.7053	20.8665	21.9907	22.4293	NaN	NaN	NaN	NaN	NaN	-1.64717	NaN	2.19061	NaN	NaN	NaN	NaN	-3.24728	NaN	NaN	1.67907	1.35105	0	-1.53996	0.536241
23.039	21.893	21.7043	21.2167	21.904	NaN	21.1811	21.3791	NaN	21.9039	22.6692	23.4774	22.3628	22.4378	21.3858	19.3457	21.3825	22.0148	21.862	21.3565	21.8813	21.659	22.588	22.378	22.4208	22.4158	21.5711	22.8669	22.6477	21.5389	1.64867	0.482573	0.416716	-0.127865	0.600481	NaN	-0.454472	-0.155136	NaN	0.643154	1.22342	2.38694	1.57732	1.29241	0.129662	-2.15769	0.0902157	1.69924	0.984875	0.0353498
24.708	26.1149	26.1029	25.8794	25.9846	25.605	25.3985	24.8171	26.0541	25.1321	25.2603	25.7977	25.0471	25.1784	26.0762	25.3417	25.1607	25.3154	25.8057	25.1021	25.8331	26.2391	26.2963	25.7556	25.4462	25.5621	25.7981	25.8172	25.4789	25.5498	-0.970615	0.958866	0.895792	0.812233	0.950733	0.663525	0.250307	-0.349737	1.29165	-0.532513	-0.489298	-0.274734	-0.63793	-0.208709	-0.0776196	-0.368837	0.235138	0.270845	0.753942	0.151687
24.2518	23.6522	23.9034	23.9121	23.9434	23.9547	23.5519	23.034	22.8482	23.2964	24.1864	24.3013	24.1585	24.2371	23.1425	21.2938	22.6887	23.3979	23.5298	23.3248	24.0918	23.8486	24.3089	23.9025	24.1485	23.5531	23.6021	23.2517	23.2785	23.9682	-1.99648	-1.22189	-1.10452	-0.199234	-0.45348	-0.683954	-1.89233	-1.88396	-1.61156	-0.848944	0.410673	-0.28347	0.662909	0.791158	-2.78756	-4.2044	-1.75478	-0.650932	0.0361118	-0.313922
20.3201	21.8464	23.508	23.2203	22.6924	18.5152	NaN	23.9044	21.5648	23.6113	22.7555	21.8	22.0383	22.2352	NaN	22.5918	20.9947	21.6734	NaN	20.6572	NaN	22.9162	22.8796	NaN	21.2961	21.4079	22.2464	23.1349	NaN	21.6079	-2.19793	0.0195503	1.97652	0.76856	0.337399	-5.02832	NaN	2.11728	-1.47712	1.08766	0.676146	0.103464	-0.575085	0.05832	NaN	0.402298	-1.49887	0.0212975	NaN	-0.777442
23.4167	24.1962	23.3495	19.7231	23.2075	23.2346	22.7869	23.2952	23.9135	23.7364	22.4623	23.1183	23.4807	23.6927	20.2235	23.3597	22.5945	23.4841	22.5922	23.3247	22.7685	22.8234	22.7361	23.1969	NaN	23.3268	21.6292	24.8423	24.1767	23.362	0.788576	2.82228	-0.141375	-2.44796	0.760384	0.909111	0.724159	1.40398	2.07368	2.31471	-0.544771	1.41061	0.907629	1.86651	-2.59378	0.521538	0.806416	1.86226	0.689423	1.94578
20.5438	20.3528	21.0267	20.445	20.1767	21.0435	21.4434	20.9127	20.2816	NaN	20.368	20.981	19.8383	19.5718	20.234	NaN	19.443	19.6546	21.4132	20.2868	19.9508	20.5878	21.2218	19.9067	21.3232	20.707	20.4977	20.6792	19.8923	20.9732	-3.74841	-3.50133	-3.15012	-3.71461	-3.996	-3.19553	-2.97727	-3.40666	-3.98296	NaN	-3.44278	-2.87166	-3.65515	-4.94551	-7.60215	NaN	-4.63279	-4.41179	-3.01634	-3.81943
27.5696	28.2075	28.1824	27.4785	28.1258	27.6702	26.6709	26.605	27.5686	27.5753	28.1842	28.439	28.4159	28.2087	27.4808	25.6187	26.5472	27.5541	27.1522	27.3337	27.799	28.134	28.555	28.2672	28.6123	27.6651	27.1972	27.2466	27.6905	27.5689	3.48788	4.75256	4.29258	4.14416	3.93551	4.60606	3.45156	3.11111	4.32424	3.90825	4.21436	4.49767	4.83778	4.51237	3.36244	2.10043	3.65956	4.73017	4.22254	4.40171
25.5413	27.1225	26.8043	26.9347	26.9646	26.1698	25.928	25.8692	26.3707	26.0833	25.1054	25.2097	25.98	26.0366	26.0255	25.2303	26.1295	26.346	26.8288	26.5214	26.2997	26.4159	26.2995	26.3295	26.3001	26.3751	26.9805	26.2267	25.5752	26.4398	-0.365541	1.93287	1.53549	1.4529	1.83506	0.885559	0.549971	0.868565	1.40852	0.47081	-0.959181	-0.1572	0.376516	0.217029	0.645153	-0.883198	1.17594	1.73986	1.72846	2.00778
26.1692	25.6326	26.5622	26.4491	26.6353	24.6825	25.6213	25.3059	25.7796	25.2513	26.3043	25.6596	26.5666	26.9953	24.7272	NaN	25.5168	25.7137	26.2621	26.1004	26.5545	26.2701	27.0566	26.1338	26.8527	25.889	26.9047	26.2681	24.7952	26.9362	1.7898	1.63449	2.79634	2.76149	2.51737	0.621468	1.23378	1.47182	2.04112	0.670639	2.20631	1.21507	2.9415	3.74577	0.958002	NaN	2.56664	2.69382	3.21524	3.15486
25.5834	26.2538	27.2866	25.8422	26.2937	26.5581	27.8368	26.1755	27.1499	26.7762	26.099	26.3179	25.9439	26.9234	25.8694	23.2683	25.7413	26.4564	26.0831	25.3733	26.0072	25.7887	25.6762	26.6468	25.892	NaN	26.2123	27.3765	25.8753	26.2613	2.93571	4.00284	5.25855	2.98096	4.17655	4.26268	5.12096	3.16035	5.12487	4.43332	3.98248	4.64954	3.56183	4.70857	3.88568	1.26721	2.96146	3.98336	4.29045	2.99667
20.5538	20.2306	20.3283	20.1165	NaN	20.5819	NaN	20.4571	NaN	19.7651	20.1053	20.4686	20.2227	20.2371	NaN	NaN	NaN	NaN	20.0641	NaN	20.106	NaN	21.3659	20.5647	20.5343	20.4592	NaN	NaN	NaN	NaN	-4.90369	-3.30181	-3.55785	-4.45677	NaN	-3.81144	NaN	-3.77608	NaN	-5.38603	-3.78678	-3.23001	-3.67019	-2.93258	NaN	NaN	NaN	NaN	-4.47595	NaN
26.7905	27.7391	28.035	27.6264	27.6648	28.0765	27.3132	27.6708	27.2435	28.3928	28.0296	27.5396	27.3639	27.7977	27.5326	28.3748	28.2013	27.7811	28.6422	27.7876	27.8851	28.0352	28.0429	27.3524	28.3506	28.7372	28.8911	28.422	28.123	29.0841	3.07897	4.91724	4.96329	4.30209	4.57973	5.67421	4.46687	5.20334	4.29858	4.80756	4.73541	4.01802	4.49859	5.03499	4.10163	5.80812	6.19077	5.61003	5.85196	5.63518
NaN	NaN	NaN	NaN	NaN	NaN	18.9074	18.7149	NaN	NaN	NaN	NaN	NaN	NaN	NaN	18.8329	17.8023	NaN	18.775	NaN	NaN	NaN	NaN	NaN	NaN	18.7441	18.9077	18.878	18.8091	18.9493	NaN	NaN	NaN	NaN	NaN	NaN	-7.73793	-7.58488	NaN	NaN	NaN	NaN	NaN	NaN	NaN	-6.08086	-7.36441	NaN	-6.60914	NaN
31.1432	31.5999	32.0227	31.8816	31.771	31.1011	30.8003	31.3333	31.3231	31.1797	31.6964	31.6831	31.4533	31.6311	31.2156	31.245	31.1764	31.1831	31.328	31.4215	31.725	31.8	31.8764	32.2199	31.761	31.7907	32.0327	31.4495	31.3335	32.1111	5.1569	5.92985	6.30076	6.0445	5.83998	5.54401	4.92616	5.81829	5.7474	5.50688	5.66601	5.78782	5.72877	5.75671	5.04854	5.68771	5.70021	5.71559	5.84536	5.94549
23.8361	23.6339	24.0876	22.3767	22.7051	23.3708	24.4299	23.9914	23.7423	24.7387	21.8464	21.7848	22.6583	21.6952	22.6132	24.6823	23.3785	22.4301	23.986	23.3944	20.3766	22.7104	NaN	23.0525	22.6056	23.9321	23.9271	24.049	24.0375	24.6261	0.361288	0.844437	0.770519	-0.9792	-1.24218	0.625729	1.31511	1.29282	0.621033	1.83614	-1.78867	-1.69146	-1.539	-2.49805	-1.20084	2.54145	1.22416	-0.0622902	1.78016	1.25372
22.649	23.3104	22.6722	23.7272	23.4335	22.5394	22.5002	21.6983	22.6325	22.6817	22.8562	22.6235	23.4676	22.4536	23.4939	21.3576	22.1273	22.4966	22.8773	24.0334	22.9046	23.9783	22.9608	23.9585	23.2232	23.1685	23.2938	23.0285	22.5264	22.8884	-2.92763	-0.339924	-1.48193	-1.19254	-1.66279	-2.60109	-2.64454	-2.80177	-2.41454	-1.92966	-1.92817	-2.96214	-1.65037	-1.42023	-1.94327	-4.8027	-1.95188	-2.00391	-1.20715	0.147683
NaN	NaN	25.0426	NaN	NaN	23.3878	24.7837	23.4361	24.6128	20.4922	25.2813	NaN	NaN	NaN	NaN	25.167	24.3713	23.0512	23.4349	22.7805	25.6294	NaN	26.1818	NaN	NaN	22.4945	24.3836	23.462	NaN	NaN	NaN	NaN	2.37292	NaN	NaN	1.83205	0.931334	2.02798	3.36952	-0.0911484	2.70244	NaN	NaN	NaN	NaN	3.74713	3.33752	1.97416	2.02226	1.76935
19.8141	21.5674	22.2823	21.3738	20.7141	18.7716	21.0553	19.6698	20.4481	19.2499	20.0226	19.4518	21.3436	20.1291	20.4582	NaN	19.8405	20.4076	20.5151	19.7251	20.9009	20.5697	21.3058	21.1217	19.9532	20.5146	21.7808	19.4733	20.259	20.4228	-5.59283	-2.57353	-2.25775	-3.62962	-4.0415	-4.93052	-3.13498	-4.06818	-3.54418	-5.96173	-5.20353	-5.68289	-2.77915	-4.89578	-4.97309	NaN	-3.8164	-3.3596	-4.291	-4.13715
26.2905	28.1442	28.2483	27.828	27.8358	26.2985	26.916	27.5673	28.0737	26.7737	27.0079	27.1189	27.3881	27.3411	27.9724	26.9509	27.4391	27.6404	28.01	27.857	27.6565	28.013	28.0615	27.9044	27.4717	27.7677	28.5976	27.743	27.5739	28.1454	1.19714	4.09574	3.96619	3.05682	2.54333	1.20155	1.74741	2.69244	3.35304	1.12148	2.05824	1.90124	2.73025	2.53623	2.98279	1.21823	2.86194	3.01847	3.56638	3.12394
21.7711	22.0757	21.7098	22.768	NaN	21.253	21.0228	NaN	NaN	NaN	22.9084	21.2257	22.6978	22.4583	NaN	NaN	21.1042	21.0994	NaN	20.8347	22.3638	22.1495	23.2441	22.071	23.3056	21.584	22.1022	21.2144	21.6406	22.1695	-2.93135	-1.27671	-2.80717	-0.930794	NaN	-0.853312	-1.6229	NaN	NaN	NaN	-0.379545	-1.87155	-0.695503	-1.14858	NaN	NaN	-1.79583	-1.21557	NaN	-2.09423
25.0315	24.3715	24.9198	24.2938	25.3872	24.8701	25.0634	24.8817	25.2996	25.5569	23.74	23.449	24.9619	25.0011	24.7299	22.9506	24.7847	24.7147	25.0781	24.8463	25.2602	24.5224	24.4765	24.1444	25.2681	24.596	25.3157	25.5744	24.1527	25.1942	1.68709	0.740543	0.310305	-0.243259	1.95797	1.31016	0.780058	1.44289	1.71182	1.91788	-0.753164	-1.44543	1.11827	1.22319	1.16511	-1.39375	1.42193	1.43807	1.68999	1.53287
26.7027	26.109	26.2223	26.5958	26.3713	26.9417	26.1923	26.317	26.0641	26.7136	26.4629	26.3326	26.558	27.3321	26.0089	24.324	26.2	26.5551	26.3004	26.2822	26.0714	26.6763	27.2256	26.5965	27.0712	26.2565	26.5533	27.022	26.09	27.0513	2.25986	2.18504	1.95733	2.50797	2.08931	3.63149	1.30324	2.53346	2.21615	2.19102	2.43178	2.14475	2.80037	3.37131	1.49832	0.111229	2.89028	3.05234	2.68993	2.59139
20.3555	NaN	NaN	NaN	20.3262	20.7694	20.1859	NaN	NaN	NaN	20.8458	NaN	20.0235	20.3178	NaN	NaN	17.9265	19.6568	20.0351	NaN	20.2251	NaN	20.2859	NaN	19.953	NaN	NaN	22.0125	18.6644	NaN	-5.08417	NaN	NaN	NaN	-5.08111	-3.75529	-3.60833	NaN	NaN	NaN	-4.81673	NaN	-4.9645	-5.10178	NaN	NaN	-8.81338	-5.90569	-3.87857	NaN
23.3106	22.0227	21.2375	21.7444	20.8231	23.1068	20.7598	21.6101	21.5553	22.9411	22.5795	22.7721	22.5231	22.1985	19.061	22.0231	21.9707	21.9786	19.9697	21.1371	21.3598	22.3522	23.053	22.1335	22.1727	22.4716	20.7176	22.9377	21.6214	21.7147	-2.92562	-2.55292	-3.92803	-2.002	-4.31277	-0.451063	-3.93752	-1.96312	-2.18961	-2.04144	-1.73164	-2.54386	-2.9615	-3.33776	-6.51959	-3.0184	-1.8787	-1.73901	-3.33285	-2.75925
24.565	23.9335	23.6989	24.3901	24.2263	24.3378	25.0179	23.8646	23.4903	22.7538	25.0983	24.6276	24.284	24.3899	24.6701	21.9262	23.9501	23.8899	23.9739	24.8934	24.3308	24.8758	25.3887	24.2154	23.8438	24.1077	25.0279	23.9139	25.1617	25.179	1.38124	0.495968	0.816067	1.26249	0.510298	1.69114	2.35468	0.923029	0.712828	-1.44133	1.63276	1.11646	1.31745	1.38859	0.11092	-1.2871	1.64709	1.66784	1.12794	2.32597
21.9095	24.3859	24.7152	24.5204	24.6141	NaN	22.6378	22.0854	NaN	NaN	23.3643	23.9115	24.0786	23.6937	22.9231	NaN	21.98	22.9332	23.9897	23.4367	24.2328	24.2722	25.4313	24.5419	23.6971	24.1606	24.2496	21.5166	22.0726	23.8715	-3.3158	0.454283	0.610813	0.291643	0.288132	NaN	-1.77096	-2.49491	NaN	NaN	-1.60116	-0.522058	0.196854	-0.981862	-1.63872	NaN	-2.0005	-1.05143	-0.0014267	-0.353601
26.0727	26.0828	26.6087	26.4995	25.943	25.5284	25.0413	24.9445	25.0457	24.7346	26.4627	26.0255	26.5496	26.4551	25.9809	22.6569	24.4767	25.1598	25.3717	25.0636	26.2794	26.2243	26.6663	26.4254	26.1624	25.7725	25.6041	24.8858	24.9842	25.5711	0.670149	1.24248	1.30836	1.37297	0.798153	1.23058	0.351486	0.478569	0.60269	-0.503855	1.17703	1.0171	1.96739	1.39513	-0.0125656	-2.8539	0.680805	1.08935	0.886639	2.08663
28.6337	29.4587	29.4908	29.1356	29.1676	29.2434	29.8206	29.6296	29.6491	29.4563	28.6523	29.0043	28.6621	28.7744	29.4469	28.0726	29.0308	29.0997	29.7472	28.7583	29.3234	29.4017	29.9074	29.458	28.9271	29.1217	29.4777	29.4275	29.1085	29.4867	2.84428	4.03061	3.82409	3.37411	3.26884	3.86719	4.19794	4.1708	4.30056	3.73311	2.85754	3.25844	3.30466	3.10096	3.4572	2.34648	3.95679	4.01229	4.58253	3.59415
22.4627	19.04	23.4303	NaN	NaN	21.0015	22.4352	17.8763	20.0641	22.1681	24.5592	23.3878	24.7306	20.8848	24.6081	NaN	22.4838	NaN	21.7148	24.1197	24.459	23.9515	25.0337	23.5458	25.2627	22.3095	22.0707	24.9193	NaN	22.2006	0.502234	-7.66186	1.314	NaN	NaN	0.119183	-0.917034	-2.96697	-5.73232	0.370392	1.94631	1.2261	2.71163	-0.806104	3.17725	NaN	1.41058	NaN	0.388458	3.21413
23.0296	23.0704	23.3529	23.338	21.963	22.0699	21.3573	21.3459	22.5634	21.865	22.8388	23.0584	23.1182	23.1077	22.1508	20.8049	22.039	22.7962	22.1033	23.1147	22.9395	23.3709	23.6744	23.0114	22.9126	22.2568	23.3302	22.2049	22.7237	23.1881	-1.98395	-3.10598	-0.414684	-1.86028	-2.2482	-2.17998	-2.96696	-3.39308	-1.99157	-2.61738	-3.01812	-2.13732	-1.32165	-0.236907	-3.04465	-5.72394	-2.35749	-1.73344	-1.80168	-1.37226
19.4699	NaN	NaN	20.1504	NaN	19.5809	NaN	NaN	19.2115	NaN	19.7276	NaN	NaN	NaN	NaN	NaN	NaN	18.2591	19.5018	19.0945	19.8557	NaN	19.6715	19.5658	NaN	NaN	19.7935	20.0055	18.947	19.3378	-5.5729	NaN	NaN	-4.99592	NaN	-4.44101	NaN	NaN	-5.49468	NaN	-5.08019	NaN	NaN	NaN	NaN	NaN	NaN	-5.65849	-5.22424	-5.51199
NaN	20.9111	20.928	20.538	19.7829	NaN	20.0438	19.4337	NaN	18.7393	19.0498	NaN	NaN	18.3822	NaN	NaN	19.5325	NaN	NaN	NaN	18.9772	NaN	NaN	19.5562	NaN	18.9765	20.8349	NaN	18.8531	NaN	NaN	-3.48186	-3.48215	-4.21074	-4.08251	NaN	-2.78792	-4.70065	NaN	-5.24973	-5.37259	NaN	NaN	-6.02159	NaN	NaN	-4.38371	NaN	NaN	NaN
28.2943	29.3748	30.438	30.1067	29.5366	28.0392	28.0308	28.3418	28.4623	28.505	29.2642	29.3171	28.9546	28.8273	28.8163	28.3514	28.7305	28.7334	29.111	29.7616	29.6385	28.7391	29.3417	29.4297	29.4129	30.2592	29.6675	28.2976	29.5519	30.0621	3.40919	5.32013	6.15676	5.706	5.06648	3.60876	3.69931	4.255	4.15628	3.84915	4.6351	4.73675	4.42599	4.42064	3.77375	3.82113	4.63742	4.48575	5.08683	5.74441
26.2164	26.8722	27.6038	27.3929	27.6752	26.8297	26.873	26.4477	26.9506	26.7353	26.8932	26.9454	27.0472	26.8252	26.2697	25.2267	25.999	26.8796	26.6471	26.8489	27.3721	26.7617	27.3432	26.9321	26.9013	26.723	27.556	26.8869	26.2337	27.4139	1.09618	2.73737	3.2866	2.6858	3.02878	2.74267	2.52308	2.41703	2.77132	2.30145	2.56731	2.45334	2.41471	2.14419	1.40605	0.754765	2.40861	3.15574	2.82837	3.32593
24.7102	23.6904	24.2524	24.242	23.9859	23.6718	22.2477	23.4411	23.871	23.5684	24.7315	24.2041	24.9709	23.8985	21.0614	20.0269	23.4131	24.075	23.721	23.4998	24.162	23.8857	24.2394	23.35	24.0705	23.5462	23.48	23.4879	24.2795	23.6558	-1.00273	-1.41362	-1.17419	-2.18407	-2.00594	-0.188459	-2.23353	-1.16037	0.281464	-1.19294	-0.138309	-0.821562	0.45771	-1.97744	-4.61167	-5.03993	-0.555885	0.340506	-0.328304	-0.935554
20.6306	20.3742	20.857	20.6435	20.5755	NaN	20.257	19.505	20.2605	NaN	20.7871	NaN	20.6853	20.8412	20.8568	NaN	NaN	20.1517	19.8142	NaN	21.8432	19.8842	23.3167	20.5021	21.1756	NaN	21.7686	NaN	19.6502	19.6907	-5.10632	-5.30559	-3.58179	-5.15852	-4.03431	NaN	-3.11349	-4.14896	-3.38585	NaN	-3.30791	NaN	-2.99532	-4.97418	-4.99379	NaN	NaN	-2.7135	-3.99721	NaN
33.3829	35.4077	35.277	34.5643	34.8684	32.4261	34.2245	33.0024	34.3422	33.4396	33.7578	33.935	34.19	34.3857	34.2188	33.8411	33.3012	33.3211	34.1276	33.7875	34.8585	34.7462	34.5216	34.5622	33.9743	33.9157	35.1969	33.6953	33.2738	34.7206	9.29472	11.9854	11.5831	10.711	10.9089	8.51548	10.1484	9.28606	10.7036	9.52298	9.7398	10.0606	10.3699	10.3943	10.3821	10.1197	9.68413	9.67343	10.5921	10.3498
22.1563	23.7842	24.8222	24.9283	NaN	21.749	26.9184	19.6094	25.5497	21.2868	NaN	24.4105	23.558	22.2031	22.5243	22.2831	23.1146	22.792	24.9479	22.3595	24.6186	23.3649	23.2519	23.8899	24.3422	24.5221	25.6993	21.7697	20.2453	24.251	0.00164986	1.73192	2.99154	2.94916	NaN	-0.413877	4.82776	0.193609	3.65867	-0.00389099	NaN	1.69955	1.64045	0.144492	0.215591	-0.410635	2.23573	0.838919	3.61359	1.11816
24.1188	23.0838	21.163	23.0099	23.6319	24.2531	23.0201	23.4488	24.1353	23.7798	24.3958	24.064	23.2551	24.4364	20.8266	20.8603	23.3083	23.6938	23.6647	23.4679	23.4396	23.5275	24.0346	23.2158	24.4352	23.8189	23.0023	23.604	23.8389	23.7021	-1.03472	-2.34272	-3.52266	-1.67415	-1.55688	0.159641	-2.07007	-0.952566	-0.271051	-1.23943	-0.883518	-0.805868	-0.647923	-0.887151	-3.7111	-3.12207	-0.884106	-0.496889	-0.556189	-0.466075
26.5673	27.9384	27.8313	27.4746	27.353	26.9149	27.0779	27.2298	27.6008	27.5058	26.7195	27.1469	26.5646	26.4188	27.3821	27.0815	27.0542	26.9933	27.1205	26.8424	27.343	27.7046	27.6156	27.4177	27.109	27.7529	27.4203	27.2264	27.0531	27.3366	-0.3501	2.52975	1.99806	1.67974	1.09614	1.23545	1.19228	1.57683	1.91681	1.4591	0.215643	0.498493	0.279953	-0.205697	0.612856	1.26272	1.57096	1.31635	0.927969	1.37154
23.0334	24.8575	25.7887	24.9251	24.5503	20.8427	23.6518	23.051	23.8071	22.7621	23.6898	22.3861	23.6846	24.3043	24.3138	23.3261	24.1357	23.3281	25.1462	24.6345	24.0914	23.4753	23.4634	25.1413	24.3603	25.6417	24.7091	23.6144	24.1819	24.9729	-3.06326	0.164524	0.210726	0.375015	-0.83733	-4.97238	-0.397303	-1.21832	0.255051	-1.93717	-1.82923	-3.03345	-1.38676	-1.08589	-1.42564	-0.755089	0.33457	-0.462906	0.80496	1.3414
20.5579	20.7767	20.6896	20.9335	20.8241	21.8183	21.3304	NaN	20.5098	20.7922	21.5577	21.0863	21.8482	22.0276	20.7007	NaN	NaN	21.8753	21.0197	20.4487	21.815	21.1282	22.7135	NaN	22.6935	NaN	21.7035	22.1686	20.6138	21.5495	-3.59747	-3.06765	-1.77598	-4.97169	-1.94651	-4.26117	-4.49585	NaN	-3.872	-4.79397	-2.40448	-1.5077	-1.13245	-2.50188	-2.56804	NaN	NaN	-2.64128	-3.34181	-5.02866
32.2529	32.2937	33.0083	32.6102	32.6158	32.99	32.0449	31.7683	31.9751	31.5533	32.5108	32.5955	33.0539	32.9304	31.5354	30.5718	32.0125	32.2264	32.3443	32.2379	33.0388	32.5257	32.8632	32.8942	32.8419	33.0144	32.6446	31.6437	32.4817	32.8816	8.03368	8.57901	9.17484	8.51946	8.55555	9.10054	8.00493	7.96626	8.26845	7.56961	8.15585	8.15147	9.08867	8.95727	7.2745	7.12944	8.34442	8.41026	9.10404	8.66025
25.7491	25.7449	25.84	25.8163	25.9306	25.828	25.2013	24.8716	25.7886	25.6089	26.2329	26.568	26.2961	25.9824	24.9316	22.7534	25.5233	25.9007	25.2602	25.4063	25.962	25.6745	26.5392	25.6026	26.3251	25.3599	26.0378	26.2106	25.9524	26.0026	2.43651	2.04265	2.0676	2.52399	2.90961	2.84618	0.886923	1.89618	2.76798	2.61004	2.75669	2.4343	3.24365	2.92076	-0.600773	-1.55037	2.63983	3.37173	2.03508	2.49662
25.8858	25.4687	26.4966	25.6457	25.758	25.8073	24.9754	24.2645	24.757	25.6691	25.494	26.0243	26.1195	25.9112	24.9535	21.9744	24.3531	25.0407	25.3393	24.8269	26.2365	26.3574	26.6288	24.9442	25.6729	25.4891	25.5829	24.6378	24.4993	24.8208	2.20927	1.88855	2.89616	1.92925	2.26987	2.16102	1.18279	0.364796	1.23918	1.29992	1.92757	2.58047	3.32792	2.49516	0.243204	-2.00533	1.06906	1.75573	0.269274	1.18991
28.4984	29.3995	29.0519	28.9531	28.6682	28.4654	28.3784	27.8276	28.4985	28.0433	28.266	28.2306	28.7516	28.587	27.7989	27.9376	28.1662	28.35	28.7158	28.3028	28.3786	29.0065	28.9978	29.082	28.711	29.1023	29.1625	28.3313	28.5185	28.7269	4.71593	6.24376	5.63651	5.4359	4.98825	4.72465	4.55173	4.12709	4.93505	4.07556	4.49776	4.57874	5.27547	5.10606	4.10015	4.39795	4.7071	4.76736	5.36239	5.00561
19.9862	NaN	20.2965	NaN	20.6365	20.5144	NaN	NaN	20.7953	NaN	20.3808	20.4284	21.1428	20.1607	NaN	19.9077	20.0284	20.6482	21.059	20.8297	20.8976	20.3063	22.0259	20.0874	21.4022	20.9923	21.0164	NaN	21.315	NaN	-4.48773	NaN	-3.36341	NaN	-2.44837	-4.49118	NaN	NaN	-4.17959	NaN	-3.37724	-2.81497	-1.62268	-3.33306	NaN	-5.26881	-4.91275	-4.17739	-4.32281	-3.9802
NaN	NaN	NaN	NaN	NaN	27.57	28.1831	27.662	27.9183	28.8164	NaN	NaN	NaN	NaN	NaN	29.2015	27.736	27.934	28.1928	27.1834	NaN	NaN	NaN	NaN	NaN	28.4071	28.063	29.0341	28.6985	28.5423	NaN	NaN	NaN	NaN	NaN	2.07449	2.05401	2.39717	2.47445	3.18906	NaN	NaN	NaN	NaN	NaN	3.46505	2.6332	2.82381	3.27242	2.22565
29.6527	29.268	30.1519	29.6939	30.0666	30.3679	30.0583	30.2383	30.5004	29.53	30.2927	30.0869	30.6713	30.25	29.6903	27.1203	29.6462	30.3354	30.9327	30.585	30.5024	30.2904	30.5048	30.4584	30.8956	31.2643	30.2384	29.6392	30.3726	30.4857	5.64223	5.7403	6.57155	5.77726	6.11391	6.66626	5.98297	6.55287	6.79463	5.39977	5.66873	6.0746	6.88001	6.79759	5.83068	2.83415	5.8314	6.60987	7.36667	6.86526
27.1366	26.1669	26.6362	24.7115	26.6807	25.1909	24.8458	NaN	26.9852	26.727	25.074	25.2894	25.3359	26.211	27.564	25.8846	25.2617	26.1567	25.7159	25.9929	26.7887	25.7684	26.7761	26.3173	25.4972	24.6186	26.7015	26.984	27.9249	26.2057	6.09327	5.94131	5.2459	4.87661	5.03026	3.69485	3.06762	NaN	5.30445	5.64329	4.62684	5.34375	4.76331	5.06267	5.47674	4.49496	3.54144	4.66752	4.72733	4.79607
28.4552	29.5302	29.9871	29.4551	29.5207	27.1979	27.7777	28.592	28.7777	28.2219	28.7437	28.3332	29.1222	28.8063	29.9338	29.1427	29.4043	28.6739	29.9481	29.1931	29.7514	29.3814	29.2191	29.2259	29.4729	30.6597	30.1463	29.3075	29.1527	30.1005	4.26574	6.00946	6.10998	5.45823	5.43533	4.03028	3.94916	5.283	5.39833	4.72009	4.62903	4.62437	5.45643	5.04997	5.938	5.88311	6.30055	5.63964	6.84117	6.10063
NaN	21.1808	NaN	23.2689	NaN	19.8593	23.2909	22.1989	18.706	21.6223	20.6458	22.0857	21.0132	20.9995	NaN	22.3539	23.7017	22.2516	NaN	20.7855	23.8786	20.9253	NaN	21.3605	23.4357	22.343	22.9254	22.7828	22.8682	19.664	NaN	-3.71305	NaN	-2.08417	NaN	-5.47977	-2.41188	-4.73856	-7.17243	-5.40643	-5.31839	-3.78268	-3.14439	-4.7904	NaN	-2.74899	-1.43298	-3.13644	NaN	-4.9298
22.1908	22.6963	24.0421	23.8609	24.0785	22.2247	21.4903	23.0798	23.7651	21.3217	22.6654	22.7497	21.8645	22.5729	23.7622	22.0964	22.0501	22.341	23.9816	21.9882	22.5655	23.4424	24.2723	23.3049	23.0143	23.4136	23.9251	23.6837	20.6401	22.9434	-3.04538	-2.56097	-0.558758	-0.548937	-0.994783	-4.11864	-4.02376	-1.90272	-1.17437	-5.03451	-2.07582	-1.73431	-4.61493	-3.44784	-1.05064	-5.16346	-3.69437	-3.90582	-0.906145	-3.8453
NaN	NaN	NaN	NaN	NaN	20.43	19.7663	19.6578	19.5224	20.3602	NaN	NaN	NaN	NaN	NaN	22.9158	19.973	21.2754	21.5143	NaN	NaN	NaN	NaN	NaN	NaN	21.7043	20.3925	23.1867	22.8845	21.5133	-2.95951	-6.37973	NaN	-3.25791	-3.53867	-4.90487	-6.42558	-6.32343	-5.76078	-4.7778	-5.5584	-3.87207	-3.3984	-2.18745	-4.36812	-3.52444	-5.34263	-5.34303	-5.65843	NaN
28.8609	30.4444	30.3642	29.9418	30.5892	29.2435	29.7123	30.0557	30.4695	30.6549	29.8818	29.9883	30.0712	29.9816	30.8484	30.5599	29.7981	29.8056	31.0243	28.5695	30.6453	30.9287	30.7789	30.6366	30.3247	30.1765	30.92	30.5786	29.982	30.7584	3.28889	5.54882	5.18173	4.67356	5.50175	4.42819	4.66269	5.33462	5.75171	5.71513	4.62487	4.79241	5.06293	4.87603	6.13001	6.03064	5.39134	5.38791	6.48919	3.84236
22.1371	21.9045	NaN	22.0899	21.3486	21.6853	20.5892	21.4528	22.2288	20.6176	21.4341	21.7866	21.095	20.8293	20.784	20.1181	21.169	21.886	20.9337	21.9597	21.078	22.1317	22.7517	21.351	21.8002	21.0337	21.6229	21.2113	22.5036	21.7331	-1.32914	-2.18486	NaN	-2.19587	-3.29414	-0.852287	-2.18152	-1.01514	-0.549538	-1.89553	-1.6521	-1.42516	-2.03251	-2.7046	-3.42866	-3.73183	-2.38888	-0.239023	-1.60421	-0.464578
NaN	NaN	NaN	NaN	NaN	19.3491	20.0363	NaN	20.2238	20.6871	NaN	NaN	NaN	NaN	NaN	20.5261	20.144	20.4625	20.236	21.4609	NaN	NaN	NaN	NaN	NaN	20.8246	21.1598	21.4442	20.3386	21.674	NaN	NaN	NaN	NaN	NaN	-5.14318	-4.59236	NaN	-2.89702	-2.17117	NaN	NaN	NaN	NaN	NaN	-2.25745	-2.53311	-2.1468	-1.76424	-1.82764
26.9736	28.2196	28.3286	27.397	26.245	25.7894	28.9828	27.4477	26.4415	25.8137	26.5015	26.2979	26.6221	26.7366	26.9748	26.3881	26.6906	26.7798	27.2055	27.0098	27.7006	27.2348	28.2901	26.6637	27.6239	27.5633	26.6926	26.9295	26.7748	26.9654	1.13377	3.79197	3.55449	1.91174	1.18632	0.207638	4.05265	2.71412	1.20338	0.236586	0.818712	1.13949	1.4823	1.21752	1.51379	0.642277	2.0238	1.93593	2.5331	2.41344
21.9491	21.3155	22.2365	22.2403	21.5054	20.5054	20.074	19.5136	20.0763	19.9152	21.2268	20.9893	21.138	20.7404	20.3901	NaN	20.6661	20.6908	19.4487	20.7167	21.2835	21.3501	21.9583	NaN	21.1997	NaN	22.0067	20.1743	19.9714	21.6182	-3.54087	-5.43922	-3.69279	-4.10615	-4.15148	-2.80997	-6.02891	-5.03463	-3.04197	-6.66966	-3.64083	-4.1979	-3.6906	-3.95219	-6.26296	NaN	-3.75071	-3.05883	-3.50142	-4.40826
27.5424	27.4776	27.6004	26.92	26.6574	26.1113	27.6382	26.9623	26.9668	26.2223	26.9956	27.1729	27.4697	27.1783	27.2998	25.4716	26.5959	26.9803	27.6681	26.6756	27.1873	27.9705	28.2521	27.3639	27.4276	27.398	27.6523	27.4506	26.8143	27.3044	1.00809	1.13653	0.97403	0.214869	-0.871042	-0.016407	1.64783	1.07958	0.710447	-0.660625	0.263655	0.0641193	1.3257	0.80199	0.300993	-1.36341	0.741856	1.14787	1.68874	0.966762
26.2242	25.9505	26.6373	26.279	27.0909	26.0337	25.5241	25.1322	25.3031	25.7328	26.4243	25.9252	26.6078	26.496	25.8665	19.7176	25.0076	25.5444	25.7812	25.9262	26.642	26.3713	27.4165	26.1719	26.1349	25.3045	25.2309	25.9954	24.8189	24.6247	0.26396	-0.378889	0.338932	-0.0364952	0.899851	0.121197	-1.43234	-1.20634	-0.995472	-0.799076	0.0568562	-0.774504	0.799561	0.314082	-1.05929	-6.20309	-1.2786	-0.123793	-0.292551	-0.0297575
21.2599	21.7643	NaN	NaN	NaN	19.2563	19.2398	18.8559	20.1377	NaN	NaN	18.7665	19.6385	NaN	NaN	18.8939	20.8156	18.4073	19.221	19.1162	NaN	NaN	NaN	20.1757	19.4433	NaN	NaN	NaN	NaN	NaN	-4.23614	-3.00827	NaN	NaN	NaN	-6.22073	-5.31385	-6.6673	-3.11813	NaN	NaN	-6.47143	-5.74734	NaN	NaN	-5.83535	-2.53199	-6.9317	-5.67403	-4.60061
28.7641	27.6235	28.0521	28.4894	28.5056	27.7822	27.5388	27.0485	27.3724	27.4939	28.8585	28.5449	28.3463	28.5828	28.4075	26.5145	27.3595	27.5863	28.2799	27.7412	28.6254	28.9557	29.7531	28.1921	28.8954	28.5105	28.6576	28.5441	27.0874	28.4401	3.98342	3.10618	3.29149	3.82479	3.96671	3.63997	3.07524	3.14004	3.28427	2.7194	4.19219	3.79953	3.95531	4.15575	3.20716	1.87695	3.42021	3.4503	4.24113	3.73794
29.4094	29.5487	30.1782	29.9245	29.9417	29.6259	29.1277	29.3938	29.7481	29.5875	30.0234	29.9756	29.9721	30.0517	28.1712	28.7379	29.4471	29.2924	28.941	29.356	29.9188	29.836	29.5815	30.1477	29.8494	29.9252	30.1521	29.7998	29.8777	30.3287	4.2621	5.07551	5.36268	5.18026	5.03259	5.4873	4.67995	5.25412	5.54703	5.09219	5.22023	4.99788	5.37667	5.50203	3.32345	4.31607	5.53246	5.18253	4.7933	5.48013
21.7348	21.5946	21.5275	18.7777	21.0363	21.0185	NaN	NaN	NaN	NaN	20.7249	19.7145	21.0884	21.0635	20.4322	NaN	NaN	20.7837	NaN	19.9334	20.4099	21.6238	21.1333	21.8087	21.3402	22.2015	NaN	20.1482	20.8761	20.2949	-2.36018	-3.69341	-1.89386	-6.51603	-3.39244	-2.44431	NaN	NaN	NaN	NaN	-2.47262	-1.18627	-1.0729	-3.78648	-2.34948	NaN	NaN	-2.16458	NaN	-3.39661
26.5199	28.1522	28.2316	27.3166	26.0125	25.5722	29.5143	28.3284	26.9622	25.53	26.1544	26.4474	25.8143	26.1261	26.6508	25.4059	26.8628	27.0633	27.3165	27.1159	27.5441	27.2773	27.8797	27.1734	26.6608	27.1886	26.6323	26.7161	26.8939	26.6377	1.27589	4.31649	4.06526	2.73215	0.732412	1.19557	5.55679	4.48971	2.71446	0.204248	0.937561	1.22536	0.853973	1.22319	1.16191	0.613518	2.78301	2.90316	3.24317	3.05341
23.7678	23.3676	24.4333	24.6403	25.0844	23.643	23.3074	21.64	23.1318	21.455	24.3681	24.3224	24.689	23.8464	23.3065	20.2288	22.534	23.1382	23.26	23.1393	24.5309	23.9356	25.0797	23.8126	24.6853	22.8366	23.654	23.7104	22.6978	23.5405	-2.15545	-2.10356	-1.17331	-1.29798	-0.853781	-1.62802	-2.29147	-3.87106	-2.93138	-7.50007	-1.27657	-1.50881	-0.249775	-1.28542	-3.02324	-7.86874	-1.84261	-2.31761	-1.79741	-2.2991
28.731	30.4037	30.7908	30.5997	30.7319	29.4733	30.0237	30.1054	30.6388	29.8737	29.694	29.8347	29.7471	29.8926	30.0276	28.7187	29.694	29.9829	30.6681	30.1588	30.1827	30.3488	30.5164	30.6232	30.1248	30.7908	31.0115	30.1045	29.6784	30.6998	3.11514	5.58028	5.78945	5.3876	5.53424	4.54337	5.09336	5.40454	5.90983	4.63508	4.32017	4.61066	4.81202	4.83573	4.45387	3.52582	5.12599	5.19207	5.9493	5.54579
24.4043	25.9492	26.6508	26.2481	25.8842	23.8988	27.756	25.2533	26.7115	25.089	25.2052	26.5737	25.754	25.2727	26.1757	25.5993	25.2262	24.8359	24.9943	25.6328	25.9577	25.6278	26.4776	25.9138	25.9145	27.1745	26.7383	25.368	NaN	25.7363	1.0323	3.51519	4.09342	3.47075	2.37896	1.20138	4.75285	2.46761	4.0703	1.89897	2.28712	2.00255	3.06961	2.50888	1.15476	3.09862	2.8819	2.32416	3.25471	2.73172
22.7745	NaN	20.6429	21.1485	23.7885	20.5678	21.0044	21.2584	20.4623	21.1936	19.5466	19.9825	20.7664	22.2472	18.665	NaN	18.7362	19.0793	19.1985	19.7046	20.6969	20.4626	22.0966	20.1741	21.8343	NaN	NaN	20.5204	18.5763	18.4104	-3.41762	NaN	-5.30076	-4.51335	-3.05013	-8.26991	-4.66894	-5.26291	-6.2693	-6.23662	-5.53676	-5.38171	-5.22549	-3.69722	-10.2221	NaN	-8.45488	-8.07725	-8.28694	-7.39437
NaN	19.2976	19.5285	NaN	19.458	NaN	NaN	NaN	NaN	NaN	NaN	NaN	19.298	19.0312	19.7142	NaN	NaN	19.1648	18.9455	NaN	20.8798	19.3496	19.9669	19.5071	19.7782	20.2132	NaN	18.7088	NaN	20.086	NaN	-5.29837	-5.18034	NaN	-4.91235	NaN	NaN	NaN	NaN	NaN	NaN	NaN	-4.14255	-6.10956	-2.41727	NaN	NaN	-4.75459	-5.4275	NaN
28.6194	28.5725	29.1874	28.4149	27.8016	27.4672	28.6814	28.3994	28.9443	28.6276	27.9139	27.0472	27.8643	28.0215	27.3534	28.0673	27.5655	28.0141	28.026	27.8543	28.2837	28.3908	27.6105	28.4991	28.1926	27.8145	28.0936	29.5352	29.1478	27.9919	4.57585	4.8597	6.79437	5.96941	3.96369	4.35628	4.59533	5.11445	5.12592	5.12037	5.11318	4.53208	4.53626	3.89023	2.76478	4.86614	3.48509	4.01048	4.04198	4.20469
29.4399	33.2298	32.2996	31.5852	30.4509	30.3093	33.1151	31.0013	31.5185	30.996	30.3196	30.2794	30.6883	30.9717	31.9736	31.3518	31.1876	30.6245	32.3626	32.3238	31.6332	32.2829	32.129	30.7778	31.0923	31.5993	32.755	31.9577	32.5564	31.1334	5.84015	9.94347	8.68878	7.96517	6.75014	6.64803	9.46057	7.40487	8.01088	6.97942	6.43772	6.84557	7.12965	7.1583	8.39685	7.70657	7.76874	7.31203	8.98037	8.96491
NaN	NaN	NaN	NaN	NaN	19.4137	20.1719	NaN	NaN	NaN	NaN	NaN	NaN	NaN	NaN	19.9988	19.4266	19.1237	NaN	19.3979	NaN	NaN	NaN	NaN	NaN	19.8591	20.1033	20.5831	19.4193	20.4047	NaN	NaN	NaN	NaN	NaN	-7.40817	-7.97773	NaN	NaN	NaN	NaN	NaN	NaN	NaN	NaN	-6.43132	-7.39048	-7.6879	NaN	-7.79155
28.8725	25.3297	28.6095	25.8582	21.7973	21.7365	31.8363	26.3618	26.2111	25.8824	26.8458	29.1595	26.2124	25.5487	21.9924	27.0021	25.2329	22.1229	18.9063	24.1491	26.5366	21.1239	23.8737	26.1992	25.4458	26.9775	26.2951	24.1569	24.6203	27.8659	4.46565	0.26228	4.31182	0.159983	-3.53474	-2.95864	7.75687	2.24031	2.20533	1.41972	2.1978	4.97368	1.63736	0.363412	-3.00886	3.62388	1.02485	-2.46709	-3.97838	-0.249265
20.6156	21.7367	22.4232	22.1929	21.6723	NaN	NaN	20.8503	NaN	22.1638	22.7426	21.1233	21.526	21.1738	22.1512	NaN	21.4338	NaN	NaN	21.2878	22.6539	22.6239	22.7162	NaN	22.9943	22.1149	21.3654	21.5616	NaN	21.7959	-2.26778	-2.22489	-1.55044	-2.26901	-3.61003	NaN	NaN	-3.00719	NaN	-3.68215	-0.842379	-2.65704	-3.21794	-2.8362	-2.69685	NaN	-3.71812	NaN	NaN	-2.70438
21.1413	NaN	21.4391	21.0129	20.5913	20.3941	NaN	19.7837	19.6888	20.329	20.7467	20.4928	20.7454	20.1016	NaN	NaN	20.2595	20.3637	NaN	19.3259	20.9117	21.0149	22.4123	20.2078	20.8357	NaN	NaN	19.9895	21.0674	20.7202	-4.88255	NaN	-2.68027	-2.68563	-4.52423	-5.31496	NaN	-5.98734	-5.92657	-4.976	-3.55281	-4.24269	-2.90002	-3.84279	NaN	NaN	-5.15444	-5.09633	NaN	-6.13732
NaN	21.6199	21.1935	21.5739	21.3809	NaN	NaN	NaN	NaN	NaN	21.8816	21.3907	20.8164	NaN	21.4332	NaN	20.1362	20.2073	NaN	21.619	21.5593	21.2402	23.5594	21.9621	21.5897	21.6047	NaN	20.3109	NaN	21.5806	NaN	-2.48944	-1.44981	-2.04001	-1.27291	NaN	NaN	NaN	NaN	NaN	-2.19838	-3.45279	-1.95805	NaN	-3.33426	NaN	-4.32662	-4.25599	NaN	-3.05962
28.9617	30.3759	29.8401	29.7911	29.7757	30.6358	30.0276	29.0401	30.513	30.2814	29.8015	30.1392	30.2619	30.0523	29.8749	29.9754	30.2693	30.4517	30.9036	29.8684	30.6967	30.8974	30.9326	30.2212	31.1073	31.3121	30.7172	30.6824	30.0559	31.0786	5.98092	7.41086	6.81606	6.45325	7.10114	6.63337	5.70184	5.09006	6.97024	6.38471	6.6778	6.85314	7.0534	7.16475	6.9783	6.13273	6.56316	6.86626	7.7016	6.70384
19.7885	20.606	20.4307	21.1915	21.5461	22.0427	20.8214	20.3486	NaN	21.6172	21.187	19.9582	21.2357	21.2941	18.3288	NaN	20.3924	20.8623	20.67	20.7167	20.6966	20.2769	21.7159	22.3001	21.1318	NaN	NaN	20.7494	NaN	21.0511	-4.76405	-4.15104	-4.63692	-4.33609	-3.7167	-3.92116	-6.53482	-6.72846	NaN	-4.5413	-4.20451	-7.01808	-3.83309	-3.50631	-8.18675	NaN	-6.55291	-6.1636	-4.61186	-5.01778
27.9259	29.3599	29.9672	29.5646	29.4961	27.5764	28.1848	28.3332	28.6471	27.8999	29.0727	28.7049	29.0833	29.1515	29.4719	27.0496	27.8716	28.4403	29.2167	29.6585	29.5108	29.9606	30.1443	29.8013	29.4295	29.3596	29.3672	28.4388	28.2918	29.6133	2.94346	5.07925	5.35586	4.9484	4.71168	2.96509	3.47147	3.90266	4.06216	2.52358	4.16866	4.03988	4.55367	4.57887	4.55078	1.08859	3.6437	4.29127	4.86444	5.5358
24.5698	23.6174	23.9506	24.7474	24.6353	23.8688	23.7793	23.9858	23.7825	22.9352	25.0894	25.0845	24.7553	24.8204	24.4458	18.1307	23.6622	23.9133	24.0742	24.1028	24.3643	24.0708	24.5705	24.1099	24.8066	24.3422	24.9428	24.5702	23.6874	24.8831	1.72938	1.33976	1.2023	2.09761	1.70392	1.23469	0.853596	1.22625	1.1174	0.703598	2.60212	2.11721	2.5254	2.74717	0.97563	-4.84994	1.46831	1.55045	1.38026	1.54134
20.0597	NaN	NaN	NaN	20.074	19.8586	20.4865	18.7271	19.9593	19.9641	19.5537	NaN	20.0858	19.4442	22.2861	19.6275	19.0205	19.7696	19.4455	18.8225	NaN	19.9028	NaN	21.1865	20.18	19.7441	NaN	22.792	19.0634	20.058	-2.81087	NaN	NaN	NaN	-4.17595	-3.02219	-3.00996	-6.14728	-2.88797	-4.13302	-1.78216	NaN	-2.90413	-3.8203	-0.704762	-2.88766	-4.98983	-2.79114	-4.21413	-5.19516
24.8356	24.8249	24.3871	24.32	24.6431	23.4257	24.018	23.5132	24.1859	23.3192	25.5716	23.8115	24.8968	24.7774	20.9838	23.037	24.7276	24.822	23.5314	24.2888	25.2842	25.134	25.1046	24.5727	25.5631	23.7968	24.3602	24.5139	23.391	25.0729	-0.41338	-0.0561428	-0.56661	-1.35287	-0.602165	-0.399372	-0.909527	-0.959398	-0.240421	-2.16968	-0.882244	-1.08673	-0.240292	-0.295114	-2.82335	-2.55871	1.10144	0.926872	-0.806116	-0.171397
23.5908	25.8387	26.6594	25.883	25.9067	24.8331	25.64	24.2078	26.5417	25.1575	25.3948	26.4445	25.0544	25.6039	25.6107	25.3527	25.8764	25.6711	24.8673	26.5992	26.1928	26.2657	26.6134	25.3877	25.5818	26.4586	27.0634	26.4085	26.1594	26.7489	0.772209	2.48712	3.46878	2.32229	2.67867	0.843159	1.98441	0.0491085	3.02554	2.41579	2.0671	3.84296	1.69557	2.17203	1.65051	2.76909	2.3976	2.51156	2.77707	3.31318
26.4714	27.445	26.7115	26.4964	26.627	25.8429	26.5785	25.4077	27.6151	25.7653	26.1511	26.1076	25.7735	26.6574	26.0281	26.7632	26.3252	26.2069	25.4593	26.2781	26.921	26.6937	26.9281	26.3069	26.68	26.8879	27.8492	27.1934	25.3913	27.3955	1.64614	4.03301	2.83488	2.4635	2.56877	2.61095	3.31507	2.21306	4.95892	1.70108	1.40338	2.44218	1.99309	2.71347	1.50069	3.86773	3.69549	3.06527	1.71025	3.41754
26.4602	27.5588	27.6913	27.7225	27.0518	26.2753	27.1273	26.5661	28.0297	26.5402	26.8823	26.6092	27.2605	26.5495	26.417	25.9604	27.203	26.8542	27.4035	26.769	27.4015	27.4939	27.6454	27.0926	27.3067	27.0009	27.8754	27.7063	26.862	28.0578	1.74514	3.62689	3.1871	3.64808	2.83603	2.14768	2.79445	2.40319	3.78739	1.20662	2.21936	2.25488	3.24084	2.32146	1.72459	1.09353	2.83371	2.84233	3.02781	2.83526
27.5364	29.3694	29.3692	28.2025	29.0427	26.8521	28.3148	27.9545	28.6481	27.5068	27.9784	28.1584	28.3743	28.6229	28.8343	27.2095	28.1157	28.1515	28.9676	28.3577	28.4654	29.1564	29.3901	28.9869	28.7483	28.7043	29.4041	28.4294	28.7069	29.3556	1.23369	4.57814	4.13663	2.68737	3.5654	1.6118	3.12924	3.04375	3.90254	1.75173	2.44593	2.38465	3.1194	3.17236	2.96038	2.28338	3.69922	3.4747	4.25842	3.89599
26.1682	28.1517	28.3803	27.1104	25.8755	25.5902	29.5773	27.9883	26.9891	25.6904	25.6048	26.0573	25.5605	26.0521	26.6403	25.8685	26.563	26.8023	27.1245	26.6158	27.1158	27.0716	28.3325	26.954	26.9554	26.7975	26.3504	26.4823	26.8582	26.5589	1.27431	4.14517	3.83268	2.51525	0.682119	0.564289	5.21816	4.04877	2.45574	0.230135	0.583885	1.15434	0.80035	1.34169	1.57878	0.633932	2.54755	2.87843	2.82197	2.71115
29.5493	31.1054	30.5354	30.4458	30.8627	29.2024	29.0774	30.0148	29.4828	29.8669	30.2562	29.6817	29.5266	30.3579	30.2283	27.1888	28.8464	29.7152	29.991	29.3894	30.2265	30.6076	30.6129	30.7606	30.0384	29.6477	30.3785	30.3124	29.0327	30.2226	5.33193	7.51657	6.49625	6.48768	6.68992	5.85784	5.40611	6.7487	6.17339	6.04089	6.0484	5.3701	5.81517	6.36859	6.05906	3.89199	5.67093	6.3946	6.55906	5.9051
NaN	NaN	NaN	NaN	NaN	18.2595	NaN	NaN	NaN	NaN	NaN	NaN	NaN	NaN	NaN	18.8959	NaN	18.2284	NaN	18.1177	NaN	NaN	NaN	NaN	NaN	18.9862	19.1219	18.778	19.193	19.339	NaN	NaN	NaN	NaN	NaN	-6.0857	NaN	NaN	NaN	NaN	NaN	NaN	NaN	NaN	NaN	-4.62845	NaN	-4.7699	NaN	-7.12061
27.64	29.5054	30.0345	29.5987	29.1977	27.2705	28.4001	28.1757	28.8873	27.9881	28.4953	28.4101	28.5919	28.9811	28.8143	26.8013	28.4807	28.4607	29.2264	29.0881	29.1393	28.8097	29.3502	29.501	29.0989	29.6324	29.5881	28.7462	28.6681	29.5448	1.70583	4.69103	4.88041	4.394	3.83358	2.48196	3.3154	3.3548	4.03401	2.38881	3.17613	2.81768	3.69962	3.7465	3.31532	1.46493	3.89679	3.89464	4.62435	4.31887
25.8737	18.3014	22.9511	23.2406	23.3155	23.2811	NaN	22.2801	NaN	NaN	20.1557	NaN	22.828	21.7123	23.7214	NaN	22.7482	21.8942	23.1574	22.7484	24.0584	NaN	21.7795	22.9913	23.1709	22.8081	NaN	23.7719	22.7327	NaN	1.62879	-6.11802	-5.45154	-4.98969	-4.84181	0.490732	NaN	-3.99495	NaN	NaN	-4.4136	NaN	-6.11509	0.550271	-4.07463	NaN	-3.27059	-4.13291	-3.21357	-3.29935
32.5129	33.872	33.6713	33.7655	33.6792	32.2966	33.002	32.9965	33.4567	32.9055	32.9777	32.8858	32.7065	32.5779	33.0007	32.5202	33.1283	32.8988	33.122	32.87	33.5541	33.9315	33.9456	34.0075	32.8178	33.6598	33.6453	33.102	33.1945	33.5918	5.86767	7.8877	7.44677	7.5253	7.32484	6.25116	6.7817	6.99382	7.51239	6.5949	6.4742	6.64575	6.50461	6.31858	6.6537	6.59755	7.36924	7.07744	7.39454	6.99108
24.8496	24.423	25.8753	25.6377	26.1458	24.2787	25.7011	24.4668	24.7588	23.3844	25.6075	26.1203	26.2781	25.56	25.541	20.5166	24.0202	25.4214	25.2745	24.9653	26.227	25.9398	27.6574	24.625	26.1158	24.7815	26.2403	24.9732	24.3251	25.2192	2.25936	2.17818	3.60005	3.525	3.5117	2.14934	4.08378	2.15591	2.77068	-0.875187	3.18574	3.78909	4.32507	3.34303	1.59655	-1.98903	1.9741	3.91402	3.32565	3.19086
28.0082	29.2585	30.2759	29.3664	29.1211	28.0065	28.3702	28.3886	28.7376	28.3691	28.8573	28.6264	28.8577	28.5559	28.4423	27.3593	28.4498	28.5606	28.9531	29.0936	29.7893	29.571	29.589	29.2311	28.7987	29.1974	30.037	28.6632	28.1979	29.4825	3.19296	5.4642	5.9632	5.21301	4.92033	4.58822	4.64986	5.12179	5.1758	4.2422	4.39291	4.38031	5.11234	4.44403	3.96873	3.68701	5.3033	5.23314	5.6583	6.05139
22.1795	NaN	NaN	NaN	NaN	23.1344	23.0661	23.6831	23.1114	24.5553	NaN	NaN	NaN	NaN	NaN	25.9013	24.1306	24.1874	22.6012	22.3358	NaN	NaN	NaN	NaN	NaN	22.9623	22.6769	26.1458	25.9013	24.8982	-3.59264	NaN	NaN	NaN	NaN	-0.461298	-1.00893	0.0610275	-1.21502	0.30798	NaN	NaN	NaN	NaN	NaN	2.45981	0.605463	0.427097	-0.618963	-1.42167
19.9693	23.7655	23.258	NaN	21.8134	21.9741	23.6685	22.6211	22.7371	23.9032	NaN	NaN	21.5926	NaN	21.2183	23.7827	22.5829	22.2629	22.8994	22.5027	NaN	NaN	NaN	21.4337	NaN	22.743	22.8507	24.2666	23.8257	23.4487	-5.94798	-0.604408	-1.1974	NaN	-3.66697	-2.93342	-1.79468	-3.71548	-1.72632	-1.19259	NaN	NaN	-3.09671	NaN	-4.65902	-0.546167	-1.82587	-2.55438	-1.59695	-1.33865
23.6065	22.9075	23.6553	22.3491	22.2553	23.8538	23.6366	23.0303	23.874	23.5984	20.5253	21.2066	23.233	22.1555	22.6102	23.372	23.4551	24.0667	22.5203	22.4205	21.2979	24.4559	24.377	22.2329	21.8705	22.9402	23.4549	24.6184	23.5603	23.7082	2.36884	1.48477	1.52086	1.04495	-0.456861	2.34821	1.83886	1.51873	2.47748	1.50165	-1.30757	-1.35317	1.8455	0.859975	0.46669	2.12069	2.22894	2.74975	0.927778	1.18523
20.1513	22.1799	20.7579	20.3007	22.6591	24.9674	24.2947	22.5101	23.9256	24.5546	19.7826	20.9282	20.1659	22.1729	22.0409	23.9482	22.5317	23.1137	23.9338	23.2358	20.8837	NaN	23.2274	19.2609	NaN	23.9782	23.9096	23.7165	23.7849	24.3416	-2.83779	-0.182915	-1.92447	-2.52175	-0.232283	3.05161	0.341064	1.07433	0.307598	1.36085	-3.37477	-1.71244	-2.54554	-0.330621	-0.741173	0.43552	0.295128	0.122145	2.23197	1.64195
20.115	NaN	NaN	NaN	NaN	21.7886	21.4075	20.1385	20.8999	NaN	21.0686	19.7568	19.8691	21.2233	NaN	NaN	21.3904	22.8369	20.9894	19.5323	NaN	21.1361	NaN	NaN	NaN	20.9289	20.9068	NaN	23.4303	21.3152	-4.913	NaN	NaN	NaN	NaN	-1.37889	-2.82861	-3.33043	-3.33232	NaN	-3.87931	-5.27144	-5.29994	-2.718	NaN	NaN	-3.03439	-1.42149	-4.83393	-3.30538
21.638	24.269	24.1545	23.2319	23.1789	NaN	22.6333	NaN	21.9488	19.1928	21.948	20.885	24.154	22.443	23.9486	21.959	22.7836	22.6005	24.1619	23.5336	23.2847	23.8527	24.3606	22.6802	23.642	23.9009	23.3437	22.2901	24.928	23.2575	-3.84939	0.718586	0.139072	-0.702515	-1.14088	NaN	-0.858938	NaN	-1.6647	-6.09102	-2.87088	-4.0765	0.301426	-1.71058	-0.541044	-2.10801	-0.0119514	-0.645411	1.33286	0.197593
NaN	NaN	NaN	NaN	NaN	21.239	NaN	20.5499	21.8025	21.4319	NaN	NaN	NaN	NaN	NaN	22.0657	21.5116	21.9166	21.1583	20.6086	NaN	NaN	NaN	NaN	NaN	NaN	22.0599	22.2003	NaN	22.2518	NaN	NaN	NaN	NaN	NaN	-1.94889	NaN	-3.48229	-2.48908	-3.13343	NaN	NaN	NaN	NaN	NaN	-2.19243	-0.777264	-2.33059	-3.33667	-1.80098
23.4338	23.5031	23.7397	22.7561	22.6794	23.0397	21.3376	22.1978	22.4661	22.1032	23.3998	22.8914	23.6684	23.7776	23.6558	22.1807	22.4748	22.9818	22.2325	22.4725	24.1041	24.0469	24.2193	23.6474	24.7135	23.3814	23.3884	23.4196	22.6173	23.4812	-0.268309	0.0307198	0.0138893	-0.942211	-1.21429	-0.544352	-2.82046	-2.08035	-1.27089	-1.96056	-0.234211	-1.45356	0.0804558	0.123086	-0.951569	-2.64732	-1.13671	-1.01056	-2.1614	-1.29297
23.7494	23.3129	25.0245	24.9027	25.1854	24.0044	23.8163	23.6293	23.8011	23.5049	24.7264	24.2661	24.8875	25.2672	23.935	22.9472	23.669	23.237	24.8016	23.9508	25.1638	24.7343	24.8243	25.3511	25.6172	25.5221	25.2384	23.1925	24.2377	25.0944	-0.407713	-1.24894	0.134687	1.19584	0.515385	0.972076	0.429111	0.190979	-0.286978	-1.09509	0.462425	0.392918	0.685305	0.950383	-0.252491	-1.67312	-0.408728	-0.757973	1.69553	0.179055
29.1088	30.8139	31.4203	30.6783	30.4218	29.2773	29.9695	29.9878	30.8045	29.9966	29.9177	30.2679	30.1759	30.2652	30.5192	28.1094	30.1248	30.2896	31.1091	30.4022	30.6258	30.5447	31.2079	30.8506	30.5048	31.0649	31.8538	30.2059	30.3653	31.2754	4.2608	6.47402	7.03427	6.14456	5.68447	4.49363	4.86297	5.27361	6.13751	4.64377	5.11772	5.30707	5.64176	5.76319	5.38005	3.31969	5.5762	5.75763	6.51596	5.83959
22.4861	23.4116	24.3718	24.12	24.5323	22.1855	22.1715	21.8626	22.6999	22.6022	23.1979	23.5444	23.3899	23.4052	23.6129	20.175	22.0137	22.2099	22.9066	23.385	24.857	24.0923	25.0348	23.7548	24.0909	24.0487	23.6865	22.8356	19.3024	23.4959	-2.07472	-0.57292	0.314066	-0.0825348	0.534798	-2.5437	-2.47243	-2.56582	-1.38923	-2.01761	-1.02847	-0.448257	0	-1.14412	-0.324562	-5.01212	-2.09934	-1.9659	-0.898287	-0.430657
19.9509	23.374	25.111	23.3058	23.5366	22.1286	24.1437	22.2211	23.1591	20.3987	22.8075	22.7992	23.5774	23.0833	23.1225	19.9859	22.2999	22.5918	22.9779	23.2415	23.1778	23.2453	23.4594	23.3355	23.5365	23.8675	23.8552	23.4224	22.9511	23.1665	-3.60287	-0.563517	0.78318	-1.67389	-1.8279	-2.57507	-1.03691	-2.26321	-1.75097	-5.2647	-2.10682	-2.29035	-1.10519	-2.2069	-2.60527	-5.10653	-2.04593	-1.87326	-1.43455	-1.08574
21.6272	24.635	25.1692	23.6503	24.1246	NaN	22.5555	NaN	23.6891	22.1663	26.454	24.259	22.6636	23.7797	NaN	23.1828	23.1117	22.923	24.0132	23.8274	26.2134	23.9121	NaN	24.1235	25.5981	24.0938	23.492	23.2518	22.8753	27.4377	-7.4949	-2.41462	-2.08132	-6.86227	-3.02855	NaN	-5.38526	NaN	-3.52876	-4.49874	-2.30204	-3.43306	-4.78087	-3.58863	NaN	-4.31211	-3.78992	-4.49897	-2.83391	-3.16315
19.4012	20.6012	20.7596	20.3622	20.2369	NaN	20.0546	NaN	19.271	21.7427	19.9252	18.9146	19.3386	NaN	20.6439	20.1515	19.5665	19.5303	21.6339	NaN	20.199	20.4666	20.8403	20.4149	21.1978	20.1451	22.4079	NaN	NaN	20.2418	-4.29864	-2.41572	-1.75788	-2.31538	-4.53085	NaN	-2.84873	NaN	-4.91697	-1.22654	-3.32925	-4.53042	-4.51441	NaN	-2.38878	-2.11312	-4.4626	-4.08245	-0.672131	NaN
NaN	22.5562	23.6526	23.4104	21.3659	23.6684	20.3244	24.3406	23.8955	23.3419	22.2006	22.0956	23.1044	23.275	22.4457	23.6232	23.9282	22.261	23.2995	23.5221	22.6731	23.4881	24.1247	23.4255	24.758	23.8839	23.561	23.5417	24.1081	24.027	NaN	0.69058	1.52453	0.46781	-2.57561	0.0742531	-3.10805	0.899118	0.782364	1.05429	-1.0062	-1.006	0.327217	0.734155	-1.72667	0.79328	1.45524	0.219826	0.78653	0.528598
19.2332	19.8449	20.5051	19.5185	20.7894	NaN	NaN	NaN	NaN	NaN	20.096	NaN	19.6349	20.4968	NaN	NaN	NaN	NaN	NaN	NaN	20.3696	20.7426	22.3583	19.9897	20.8589	NaN	NaN	NaN	NaN	NaN	-6.02823	-2.64219	-2.15247	-5.19583	-2.20897	NaN	NaN	NaN	NaN	NaN	-2.75467	NaN	-4.65757	-1.94791	NaN	NaN	NaN	NaN	NaN	NaN
NaN	NaN	NaN	NaN	NaN	NaN	18.3724	17.5532	18.2133	NaN	NaN	NaN	19.0923	18.7101	NaN	NaN	17.9288	18.999	NaN	17.9958	NaN	19.016	NaN	18.979	NaN	18.5519	20.2599	20.9661	NaN	18.2464	NaN	NaN	NaN	NaN	NaN	NaN	-3.52934	-5.34301	-3.39057	NaN	NaN	NaN	-2.58138	-3.30457	NaN	NaN	-3.63943	-2.22067	NaN	-4.24478
25.9778	28.1817	28.6972	27.6738	28.0351	27.2852	28.1442	27.9823	27.7918	26.8338	27.1911	27.3371	27.4245	28.0304	27.8989	26.4012	27.3029	27.3283	28.7632	28.0366	28.289	28.0876	28.3267	28.1077	27.9667	28.635	29.3905	27.9937	27.9266	29.1091	1.4471	4.38575	4.56871	3.29843	3.84508	3.27111	4.32198	4.18792	3.7135	2.0378	2.19698	2.70954	3.47934	3.96633	3.05493	2.44513	3.39422	3.44407	5.23449	4.33065
21.3979	23.4016	24.304	23.3135	23.823	21.6254	21.3465	21.7054	23.0827	21.9919	22.5895	23.0454	23.0926	23.2349	21.7747	22.4871	22.0736	22.7928	22.8032	23.2175	23.1028	23.5858	23.6268	24.5149	23.2657	23.2068	24.3279	22.2398	23.632	23.9062	-3.22996	-1.27241	-0.195789	-1.71628	-0.914194	-3.35636	-2.63243	-2.41394	-0.952312	-2.74738	-2.28247	-1.81278	-1.0816	-1.46646	-3.82656	-2.03601	-1.16449	-0.281696	-0.992451	-0.0336924
21.9815	23.157	23.5573	22.4294	22.987	20.4454	20.9783	20.6108	22.1596	20.4981	22.1568	22.7754	20.1895	20.5943	22.8878	19.2556	19.0688	20.5519	19.7431	18.8914	21.8973	21.9355	22.7661	22.5464	22.6304	NaN	19.6743	20.8896	20.1328	20.5249	-0.101345	1.45783	1.46837	0.492838	-0.0569839	-0.85421	-0.384628	-0.647808	0.995422	-2.17616	0.126614	-0.116156	-1.3522	-1.11523	-0.200815	-2.89361	-1.6806	-1.31341	-2.51665	-2.54233
23.4131	22.9666	23.277	22.4708	24.8712	24.7759	25.0456	24.0158	26.0569	25.0613	23.7215	22.2513	23.3264	22.6303	22.7295	23.4438	23.0324	24.9907	23.5323	24.7618	24.2182	23.9965	23.5274	24.3314	NaN	23.1524	26.5365	24.9115	22.776	25.0357	-1.48981	-0.432737	-1.36026	-2.04097	0.140152	1.93168	1.94592	0.535582	3.34082	2.36943	-1.4199	-2.55307	-1.70897	-1.74962	-1.33121	0.366657	-0.535263	2.39722	0.0858669	2.78831
20.4276	21.507	20.3812	21.3659	22.6486	24.15	29.1665	22.4183	20.6565	20.5043	21.7136	18.9179	19.9769	NaN	19.7641	22.7941	23.2212	21.2019	17.3602	18.5055	22.232	20.8169	22.6002	23.1222	26.7681	15.5615	16.1377	22.157	20.1474	22.6593	-4.11224	-4.16747	-5.68184	-5.23352	-2.5386	-0.507782	3.98094	-1.40163	-3.90472	-3.57906	-3.06697	-7.81583	-5.60393	NaN	-5.39385	-1.36408	-0.642694	-4.30316	-4.27318	-4.98437
NaN	14.6203	14.9359	NaN	NaN	NaN	19.0654	20.9702	NaN	14.5701	20.2748	22.425	31.3057	34.7622	31.332	23.811	19.2577	18.0976	35.3557	26.9094	14.4771	NaN	15.0039	NaN	32.0039	34.8148	31.4649	21.4643	35.0828	33.2174	NaN	-5.11565	-5.79305	NaN	NaN	NaN	-6.60264	-5.25871	NaN	-6.02397	-2.37189	-1.73888	5.5058	9.09445	5.83442	-2.77267	-5.03998	-4.86435	10.2394	3.42611
25.258	26.8191	27.6204	27.0273	27.1538	25.9256	25.8331	25.4031	25.9293	25.727	26.4244	26.5395	26.5573	26.2072	25.606	22.6748	24.4897	26.181	26.4383	26.0954	27.2671	26.6824	27.2373	26.5721	26.7881	26.7464	26.8415	25.8574	24.9952	26.874	-0.0889397	2.28325	3.22671	2.45312	2.70619	1.79119	1.55316	1.45885	1.92023	0.62377	1.63946	1.83914	2.06602	1.47834	0.703798	-1.5312	0.438412	2.56746	2.43413	2.73077
21.7271	25.0105	23.2594	23.1963	23.6579	22.6773	23.1461	22.8513	24.7398	NaN	20.0274	21.2971	20.8306	21.3378	24.0736	21.5536	22.3688	22.9875	22.7888	22.465	20.7376	23.6613	23.9223	22.6696	22.7274	23.5	22.7857	22.9012	23.0509	22.4313	-4.41362	-0.470133	-2.60228	-2.76023	-2.7333	-2.41271	-0.296499	-0.309879	-0.136284	NaN	-7.9618	-4.1059	-4.87471	-3.12578	-3.0176	-4.38791	-2.21158	-1.05665	0.254576	-0.486672
NaN	21.9139	23.5219	NaN	21.5527	19.477	21.8634	21.4193	NaN	NaN	NaN	NaN	NaN	NaN	NaN	22.589	21.4389	NaN	21.4582	NaN	NaN	NaN	NaN	NaN	NaN	NaN	20.936	25.7779	22.3217	21.7737	NaN	-3.39745	-2.1746	NaN	-3.85598	-4.56272	-2.99395	-5.36811	NaN	NaN	NaN	NaN	NaN	NaN	NaN	-2.25682	-4.85467	NaN	-4.40866	NaN
28.516	28.5702	29.4472	29.9553	29.0752	28.5694	29.2969	29.9002	30.5222	28.881	28.7229	28.2859	29.715	29.3257	29.1711	27.2812	29.8376	29.3474	30.433	29.4781	30.1494	29.4959	29.5881	28.9522	29.4365	31.1598	31.2486	30.1152	29.7516	30.5067	5.5382	6.36647	6.82963	7.32478	6.45936	6.04869	6.85004	7.35786	8.05389	5.83086	6.07617	5.6244	7.1589	6.48387	6.05715	4.87935	7.63327	7.06364	8.06361	7.2342
30.5801	32.468	32.0125	30.8695	31.2888	31.4008	32.5735	31.7246	33.6188	31.9374	30.6456	30.5319	31.657	31.3355	30.1859	32.6968	32.3204	32.2114	32.9597	31.8862	32.5756	32.2772	31.1143	32.3381	31.6965	32.7053	33.2839	32.7059	33.1024	33.4989	8.21807	10.5054	10.059	9.4362	9.12081	8.54156	8.6154	8.84924	10.8964	9.23244	8.0634	8.42578	9.2982	9.1948	8.77194	9.98549	9.08125	9.31424	9.94824	9.59391
30.7397	31.7052	31.8196	31.5569	31.4689	30.1076	31.715	31.4129	31.8131	30.8474	31.19	31.0691	31.3018	31.7911	31.8478	30.0508	30.9328	31.84	32.6126	32.1548	32.5721	32.7646	32.2604	31.9634	31.6298	32.4921	32.9037	31.8218	32.2546	33.2121	7.30993	8.79685	9.04976	8.91601	8.63342	6.88116	8.29341	8.21402	8.42377	7.39906	7.78342	8.04193	7.89869	8.22628	8.32274	6.61888	7.99968	8.74416	9.27069	9.22094
NaN	NaN	NaN	NaN	NaN	NaN	21.7032	NaN	NaN	NaN	NaN	NaN	NaN	NaN	NaN	19.7771	20.6947	20.232	20.4016	20.1619	NaN	NaN	NaN	NaN	NaN	NaN	NaN	22.5304	21.2808	19.7129	NaN	NaN	NaN	NaN	NaN	NaN	-3.24589	NaN	NaN	NaN	NaN	NaN	NaN	NaN	NaN	-6.63064	-3.0509	-4.62788	-5.72785	-4.74616
26.9902	28.3178	28.9644	28.0848	28.4077	26.2465	27.2084	27.1844	27.5371	26.9448	27.3079	27.3358	27.6429	27.9514	28.0229	26.0782	26.7588	27.2234	28.1816	27.2445	28.2662	28.5938	29.2783	28.7684	28.1842	28.2246	28.6939	27.2675	27.3782	28.4542	1.81643	4.27815	4.6134	3.2437	3.57182	1.99384	2.99101	2.82546	3.43184	2.28007	2.76192	2.41643	3.33809	3.29831	2.98437	1.57937	2.84224	3.33843	4.43481	3.54223
NaN	23.1513	22.6414	21.9385	21.5135	20.4139	23.4149	23.2597	25.959	24.0162	19.6675	21.7466	20.0528	21.7344	20.8811	23.5089	23.5558	24.7414	25.3324	NaN	24.0854	23.9758	24.0523	20.6784	21.4728	26.3081	20.667	24.4412	21.8877	25.3757	NaN	-2.71462	-3.55491	-4.88799	-2.08984	-4.81951	-2.03253	-1.62889	0.665741	-0.34416	-4.00858	-4.94671	-4.1016	-2.42443	-2.48388	-2.00438	-0.883194	-0.519672	0.75123	NaN
24.1859	26.6075	27.0542	26.4359	25.9098	NaN	25.5741	22.9905	24.7168	22.85	25.2351	25.5995	25.7697	25.3267	26.1455	22.7273	22.8479	23.0731	23.4448	24.1566	25.519	25.4977	25.5671	25.5305	26.2747	24.6328	26.0711	23.5686	NaN	25.6773	2.5207	5.55112	5.77599	5.19983	4.07838	NaN	3.85998	0.708424	3.75028	1.29776	3.28322	3.78208	4.22417	3.99373	4.33608	0	1.18047	0.941404	2.32573	3.02956
20.4919	20.7031	NaN	18.4623	19.6118	NaN	NaN	NaN	NaN	NaN	20.594	18.6865	19.5259	21.0055	19.1945	NaN	NaN	NaN	NaN	NaN	19.6172	NaN	24.6553	19.0187	19.7018	NaN	NaN	NaN	NaN	NaN	-3.7917	-5.68402	NaN	-6.31114	-5.92189	NaN	NaN	NaN	NaN	NaN	-4.15722	-6.02197	-6.355	-3.08586	-4.88074	NaN	NaN	NaN	NaN	-4.41763
22.6631	22.1765	NaN	NaN	21.9623	NaN	24.1773	NaN	24.0424	22.5344	20.7939	20.0522	23.7533	22.9858	20.9304	23.9545	23.6185	20.3725	21.4006	23.9021	25.0571	22.8431	22.9544	22.2335	NaN	21.5094	26.6972	23.5465	20.8876	22.4107	-1.64413	-2.15806	NaN	NaN	-2.5974	NaN	0.756081	NaN	0.288666	-1.52362	-4.42973	-4.18736	-0.850742	-2.17696	-2.93735	0.876236	0.44795	-2.88046	-1.72976	0.802243
NaN	NaN	NaN	NaN	NaN	19.5825	18.2713	19.5689	18.9444	19.8086	NaN	NaN	NaN	NaN	NaN	20.2347	18.3936	18.9459	NaN	17.7293	NaN	NaN	NaN	NaN	NaN	19.2712	NaN	20.0033	20.0958	NaN	NaN	NaN	NaN	NaN	NaN	-4.47229	-5.64049	-3.91413	-4.45535	-3.82028	NaN	NaN	NaN	NaN	NaN	-3.72084	-5.08677	-4.84953	NaN	-5.59982
23.6498	27.6141	26.5302	26.663	23.9009	25.5946	27.992	25.4908	27.2012	26.3253	24.0037	24.4738	25.1208	25.2481	24.207	26.006	26.1581	25.4054	25.7615	26.9676	26.3214	26.5424	25.9943	27.2803	24.5733	26.5337	27.4427	25.6943	26.2518	26.4081	-0.655165	3.61509	2.57253	2.7358	-0.117624	2.77451	4.87431	2.37855	4.23295	3.23516	-0.0888519	0.613869	1.25156	0.619479	0.862288	3.1996	3.61966	2.38246	2.92241	4.23514
NaN	NaN	NaN	NaN	NaN	NaN	20.8707	NaN	20.5209	NaN	NaN	NaN	NaN	NaN	NaN	NaN	20.3739	NaN	20.561	19.3134	NaN	21.195	NaN	NaN	NaN	20.8545	21.5271	20.9233	21.4968	20.3829	NaN	NaN	NaN	NaN	NaN	NaN	-2.70061	NaN	-3.69498	NaN	NaN	NaN	NaN	NaN	NaN	NaN	-2.89003	NaN	-3.98842	-4.58061
27.9317	NaN	NaN	25.3836	22.7807	25.0002	NaN	NaN	21.9379	NaN	NaN	NaN	NaN	NaN	17.927	NaN	23.0386	27.6672	20.972	NaN	NaN	NaN	NaN	22.9565	NaN	NaN	NaN	22.1643	NaN	25.0269	2.96398	NaN	NaN	0.0598221	-1.90628	0.999153	NaN	NaN	-2.43872	NaN	NaN	NaN	NaN	NaN	-7.00181	NaN	-0.464653	3.34914	-2.71389	NaN
22.7414	26.3947	21.1892	22.0521	19.4151	23.3979	22.8883	NaN	NaN	NaN	21.6724	21.2807	19.0934	19.1483	NaN	20.4481	22.4146	22.6448	NaN	22.9865	21.3415	NaN	23.3124	NaN	23.1442	NaN	NaN	20.9852	NaN	NaN	-0.383337	3.30291	-1.82403	-0.710855	-4.17569	1.18375	-0.0750027	NaN	NaN	NaN	-1.29339	-2.80502	-4.21359	-4.31745	NaN	-3.12942	0.29347	0.326872	NaN	0.390861
20.6564	20.125	20.6446	20.4656	20.7832	NaN	NaN	NaN	NaN	NaN	19.7774	19.3892	20.3082	20.2242	NaN	NaN	NaN	NaN	NaN	NaN	21.2735	19.6906	21.9285	NaN	20.7723	NaN	NaN	NaN	NaN	NaN	-4.69337	-8.61633	-3.5022	-8.14572	-3.96264	NaN	NaN	NaN	NaN	NaN	-6.10389	-6.52625	-3.80112	-4.75022	NaN	NaN	NaN	NaN	NaN	NaN
30.746	32.3426	33.2814	32.2577	32.1008	29.4094	30.4198	30.3779	30.359	29.8427	30.7645	31.1465	32.1028	30.7206	30.5708	28.9385	30.7324	30.3951	31.3468	31.1235	31.9793	31.6236	32.2902	31.6867	31.6294	31.8345	33.046	30.4129	31.0097	32.3043	6.07747	8.24222	8.83763	7.95191	7.42395	4.93584	5.74512	5.94076	6.09295	5.06701	5.95126	6.58451	7.62062	6.18699	5.67501	4.4324	6.63366	6.18949	7.3072	7.0393
NaN	NaN	NaN	NaN	NaN	19.0213	18.889	19.9566	NaN	19.1816	NaN	NaN	NaN	NaN	NaN	20.07	18.6976	19.1036	21.3023	20.366	NaN	NaN	NaN	NaN	NaN	21.6705	21.4234	21.0708	19.3673	21.0093	NaN	NaN	NaN	NaN	NaN	-4.83683	-5.10629	-1.0445	NaN	-4.17059	NaN	NaN	NaN	NaN	NaN	-3.16466	-2.5587	-2.83854	-0.28915	-2.74192
NaN	NaN	NaN	NaN	NaN	18.2507	18.5973	19.49	19.5612	18.5666	NaN	NaN	NaN	NaN	NaN	20.0343	19.6936	17.8811	18.8051	19.4865	NaN	NaN	NaN	NaN	NaN	NaN	NaN	19.1755	21.2019	20.2006	-2.40289	-2.53885	NaN	-2.4353	-2.71707	-3.60599	-3.5765	-4.15613	-3.95896	-3.70092	-2.87279	-1.76068	-2.90105	-2.94333	-4.89066	-3.28692	-2.86014	-4.77369	-3.19629	-3.95007
22.6552	24.1226	24.8129	23.7292	23.9818	22.0548	23.6398	23.5706	23.8501	23.5975	25.3384	21.9271	24.0302	23.7105	21.2593	21.3962	24.3378	24.515	25.3449	23.9376	24.374	23.7644	23.3746	24.2445	24.34	25.8385	26.2143	23.8001	24.4497	25.6241	-0.620255	1.60854	1.82307	-0.254631	1.33539	-2.57187	-0.754044	-0.689854	0.0823135	-0.135029	0.677631	-0.627785	0.38905	-0.188216	-2.45393	-3.18338	1.73516	0.792929	1.30316	0.376107
24.0239	20.1981	23.3867	26.1275	25.0089	23.6806	23.4671	22.8854	23.42	23.8033	24.0723	24.5732	24.9516	24.1264	24.5037	18.7309	19.2151	23.8957	24.8907	22.4876	24.7335	24.7677	25.1892	24.2192	24.2535	25.6822	23.7521	23.332	23.5152	22.2559	-0.262108	-4.26004	-0.915718	1.75566	0.145628	-0.89625	-0.72093	-1.04777	-0.734245	0.0825691	-0.493847	0.163406	0.463259	-0.420739	-0.21344	-6.38979	-3.68875	-0.571806	1.03097	-1.4289
NaN	NaN	20.6355	20.4941	NaN	20.0852	20.81	20.91	NaN	NaN	19.9402	NaN	20.0286	NaN	NaN	NaN	19.8349	18.8619	19.9455	20.8904	21.6465	20.2968	20.7741	20.517	21.8923	21.87	20.9133	19.082	20.6402	21.8065	NaN	NaN	-4.44933	-4.84924	NaN	-3.12345	-2.59652	-3.62571	NaN	NaN	-3.91318	NaN	-3.39383	NaN	NaN	NaN	-3.13843	-4.7079	-1.47118	-2.16439
20.8737	21.5316	22.6145	22.9909	21.9432	NaN	20.241	18.9759	21.2414	19.1751	21.1393	21.4101	20.262	21.2763	21.8469	19.323	20.7579	20.2508	20.0232	19.4272	21.7097	20.4579	22.0152	21.0076	NaN	NaN	23.0011	22.2294	19.5948	22.8122	-4.8397	-2.26655	-2.20089	-1.82094	-2.84887	NaN	-5.53055	-7.21935	-3.07888	-6.72353	-3.63267	-3.28533	-4.26167	-3.90401	-3.05424	-6.89295	-3.0608	-3.51728	-4.92948	-6.27935
19.6893	21.2936	22.2304	21.7327	21.2861	20.0534	20.2542	20.56	21.1368	NaN	20.1228	19.774	21.2107	21.4841	20.0747	NaN	20.2189	19.7224	21.6554	20.1444	21.3179	21.9481	22.3336	21.9835	20.7195	20.8636	21.6483	21.6903	20.7824	22.0759	-6.92244	-3.03927	-2.36131	-1.86643	-3.62835	-6.78164	-6.65181	-6.13346	-5.02791	NaN	-5.19695	-4.9469	-4.43661	-4.38429	-4.38344	NaN	-6.27613	-6.85339	-3.87887	-5.67331
NaN	NaN	NaN	NaN	NaN	24.7281	21.2073	24.7823	22.1312	23.4397	21.262	20.6302	22.1487	NaN	22.1155	24.8406	23.2193	22.9429	24.5387	23.5195	22.8476	22.8718	NaN	23.8405	NaN	23.3802	23.313	24.7191	26.0189	NaN	NaN	NaN	NaN	NaN	NaN	-0.769018	-3.48101	-2.45165	-1.90517	-2.05949	-6.34473	-6.86832	-5.4492	NaN	-5.21092	-2.21867	-4.08605	-4.31343	-0.579824	-3.25119
NaN	22.1816	24.6047	23.6309	23.5534	21.4459	21.1243	NaN	22.5185	22.7268	21.5419	22.4129	23.1369	22.9085	22.172	NaN	20.8174	22.638	23.8702	23.8981	24.8942	23.8894	25.2718	23.2489	23.0472	24.1381	24.7019	21.6723	NaN	22.297	NaN	-0.783562	1.24437	0.745491	-0.261763	-1.80354	-2.3068	NaN	-0.403811	-1.82075	-1.00305	-2.63461	-0.202248	-0.105414	-1.53229	NaN	-4.14674	-0.991405	0.460382	0.909434
24.9629	21.9991	24.5764	23.4565	23.8011	22.8763	26.1054	23.4591	22.8201	23.6356	21.1793	NaN	23.4817	20.9246	21.8613	21.3412	23.265	23.2919	24.425	23.7287	24.5434	22.1234	23.6377	22.7439	23.7361	24.4496	24.0527	23.9226	22.8552	25.3909	2.36085	0.394682	3.18666	0.693815	1.2735	2.11914	4.55446	1.40212	0.367208	1.76922	-1.13252	NaN	1.52479	-1.98467	-0.659573	-0.344952	2.46659	2.363	3.53773	3.09455
NaN	21.3096	22.7787	22.0713	21.4865	NaN	NaN	NaN	NaN	NaN	20.8169	20.5067	20.2816	19.1766	20.8414	NaN	NaN	NaN	NaN	NaN	22.1363	20.3598	23.0835	21.0831	21.1032	NaN	NaN	NaN	NaN	NaN	NaN	-1.93801	-1.61542	-2.08348	-2.84739	-6.09451	-4.25988	NaN	-3.74563	NaN	-2.96697	-6.4785	-7.06962	-5.44296	-3.73365	NaN	-2.90873	-5.04156	NaN	-2.59998
28.7768	23.1379	21.4229	26.5343	24.7404	24.5736	24.3123	23.499	27.3657	29.5474	26.9393	28.3232	27.2168	25.4247	25.7933	26.996	27.3598	25.4903	25.7244	25.5052	26.0639	27.1517	28.2182	23.0285	29.1495	27.9357	30.5921	25.0024	28.2845	31.8037	5.16066	-1.03962	-2.49113	2.61365	1.63932	0.726562	-0.221146	-0.452789	3.769	5.68836	3.09727	4.63438	3.73572	1.50208	1.20758	3.42724	4.03762	1.80167	1.85626	1.95848
NaN	NaN	21.2833	20.5229	NaN	NaN	NaN	NaN	21.458	21.2511	20.7941	21.0439	20.4002	NaN	NaN	21.6809	NaN	NaN	NaN	NaN	NaN	24.3005	22.9377	22.5849	NaN	NaN	21.0634	20.2862	NaN	NaN	NaN	NaN	-3.25566	-2.4764	NaN	NaN	NaN	NaN	-3.41402	-3.52405	-3.59008	-3.88956	-3.42407	NaN	NaN	-3.26131	NaN	NaN	NaN	NaN
NaN	NaN	NaN	NaN	NaN	19.8471	NaN	NaN	NaN	NaN	NaN	NaN	NaN	NaN	NaN	21.1048	19.759	NaN	20.8585	17.9311	NaN	NaN	NaN	NaN	NaN	21.0519	20.5474	23.1799	20.3461	20.9168	NaN	NaN	NaN	NaN	NaN	-5.8148	NaN	NaN	NaN	NaN	NaN	NaN	NaN	NaN	NaN	-3.92951	-5.386	NaN	-4.71921	-6.58151
19.6746	21.5442	20.8201	21.7373	NaN	21.1035	24.4475	21.2299	23.1327	20.6409	19.7565	NaN	20.3769	21.0471	NaN	21.7044	20.7218	21.5179	21.1944	22.4548	22.2105	22.635	24.2919	22.6068	20.098	23.1035	23.1716	21.9152	21.0646	22.835	-3.92562	-1.81871	-1.37168	-2.30775	NaN	-2.48862	1.11992	-3.07608	-0.586121	-4.8261	-4.70624	NaN	-2.40902	-1.46409	NaN	-2.35435	-2.54503	-1.64083	-3.25732	-1.17529
19.6432	22.0184	21.6256	20.9158	22.0346	20.9365	22.9933	21.6796	22.1286	20.6751	21.0262	21.3452	19.8816	21.1963	21.7308	21.0455	21.5548	20.9328	22.9271	21.326	22.5958	23.2717	23.8257	22.7906	21.4126	22.3166	23.3314	21.7917	NaN	22.0323	-5.24224	-1.67451	-3.29902	-3.68983	-2.18271	-4.92477	-1.64926	-2.88992	-2.51595	-4.5779	-3.54104	-1.64238	-5.00698	-3.16038	-2.15167	-4.5187	-2.69031	-4.16115	-1.49145	-2.80818
22.6469	22.751	21.6199	22.1881	21.8793	21.9416	21.4122	NaN	21.4542	NaN	21.1129	22.9724	20.1526	NaN	22.4128	NaN	NaN	20.8617	NaN	NaN	21.6256	22.8147	22.5087	23.6729	23.4972	NaN	NaN	NaN	NaN	NaN	-0.516808	-0.828932	-2.22463	-1.34215	-2.39028	-0.213385	-0.88905	NaN	-0.508821	NaN	-3.21189	0.197235	-3.82694	NaN	-1.76483	NaN	NaN	-3.02509	NaN	NaN
NaN	23.7683	NaN	25.0137	NaN	20.5802	NaN	22.3815	24.7731	23.1706	24.9471	NaN	NaN	23.4268	NaN	NaN	NaN	NaN	NaN	NaN	24.204	24.6112	NaN	NaN	NaN	26.0313	27.9239	24.7954	NaN	NaN	NaN	0.383718	NaN	1.95689	NaN	-4.05319	-3.07537	-2.97026	-0.865768	-1.82528	0.941338	NaN	NaN	-0.412499	NaN	NaN	NaN	NaN	NaN	NaN
21.5469	23.0598	22.5521	23.9313	24.7979	22.2961	22.0489	21.9795	21.6034	23.6455	23.5653	23.8029	24.0723	23.149	21.5047	NaN	NaN	23.6237	21.9095	22.2275	24.7438	24.8863	24.9085	24.2449	25.1307	24.4788	24.0155	24.5177	22.4555	24.3343	-2.44942	0.421221	-0.14872	0.778328	1.47026	-2.35671	-2.44864	-1.80379	-1.58265	0.131451	-0.0778217	0.601393	0.791553	0.798293	-2.23173	NaN	NaN	0.739798	-1.61778	0.0740232
26.8586	27.3766	28.9543	29.076	28.9244	26.7246	26.7056	27.0541	27.3525	26.951	27.2703	27.7484	28.0858	27.6538	27.6681	24.9081	26.4944	26.6713	28.4715	27.7752	29.1409	29.1593	29.9033	29.4363	28.3144	28.5653	29.6308	26.9076	26.9685	28.6983	2.06563	3.65172	4.99278	4.87318	4.81678	2.41331	2.43856	2.78394	3.31349	2.20091	2.92388	3.16334	4.10259	3.4106	2.98173	-0.740578	2.5318	2.72129	4.3809	3.86048
28.2326	29.4163	30.0208	28.0001	28.2963	30.4613	29.624	30.4289	30.4332	29.5359	26.8019	26.4888	29.0244	28.953	28.1392	29.1625	29.1713	29.1041	29.0082	25.1593	30.5635	29.5005	29.3949	29.7459	28.7042	28.7435	30.4071	29.6683	30.0822	29.8382	4.16832	6.04007	6.68627	4.47346	4.78427	6.73866	6.10289	7.407	6.75523	5.48335	3.47147	3.12659	5.79806	5.78149	4.03605	6.19795	6.27141	6.06126	5.55899	1.9777
31.7502	30.4666	30.4999	30.7229	30.0079	30.6727	32.0392	32.0097	33.148	32.1222	29.9875	30.0687	31.9936	33.7786	30.0436	33.2009	32.3663	34.2678	29.8729	32.8366	34.159	34.6708	34.139	34.8665	32.0861	34.7096	34.9139	31.7291	28.2602	35.1018	7.37029	6.39995	6.13613	6.3388	5.31642	6.84718	7.91802	8.22623	9.31353	7.97952	5.35692	5.49172	7.89349	9.70762	5.33373	9.31108	8.5803	10.4448	5.94838	8.8505
NaN	20.8542	NaN	NaN	NaN	NaN	27.971	20.1499	19.9131	18.8253	NaN	NaN	NaN	NaN	NaN	18.4626	18.8958	17.8284	NaN	17.9694	NaN	NaN	19.5239	NaN	NaN	NaN	NaN	19.5372	20.8439	NaN	NaN	0.28097	NaN	NaN	NaN	NaN	5.34962	-1.48694	-2.14731	-1.46647	NaN	NaN	NaN	NaN	NaN	-2.81921	-0.92646	-3.92759	NaN	-2.36876
20.1144	NaN	NaN	NaN	NaN	20.203	24.4256	NaN	21.5333	20.4933	NaN	NaN	NaN	NaN	NaN	22.7435	20.9376	21.2067	20.3638	20.5266	NaN	NaN	NaN	NaN	NaN	NaN	NaN	23.4047	23.2204	22.127	-3.36486	NaN	NaN	NaN	NaN	-2.19544	3.31725	NaN	-1.07097	-1.08548	NaN	NaN	NaN	NaN	NaN	0.245089	-0.103287	0.0137196	-2.96925	-3.77308
30.5458	17.014	25.5161	16.4322	25.4161	18.8747	32.4942	30.9042	27.1874	27.7477	NaN	NaN	NaN	NaN	NaN	18.5065	16.6391	15.0772	17.6039	15.8462	15.5483	NaN	25.7259	16.0235	NaN	18.0097	14.8154	15.2228	26.7193	16.2179	6.89789	-3.15212	1.59095	-4.14421	1.60267	-1.26077	8.99906	7.70782	3.85448	4.15131	NaN	NaN	NaN	NaN	NaN	-1.34174	-4.00146	-5.85868	-2.94258	-4.64921
34.556	26.9351	30.4641	25.8647	30.9923	29.7152	37.2389	35.7834	33.1334	32.7755	25.248	25.8117	18.7213	14.9105	27.875	27.3573	26.0127	22.2048	26.9566	24.0935	25.7887	25.2833	31.8139	14.6939	NaN	25.7268	25.8525	26.0548	31.9229	25.2045	12.181	5.64532	8.74628	3.73582	9.64854	7.44041	14.9377	13.808	11.1695	10.5572	2.70444	4.00469	-2.30009	-4.82666	5.82397	6.41274	5.17984	0.0540199	5.86158	3.36697
NaN	NaN	NaN	NaN	NaN	20.3684	23.603	18.666	18.7885	NaN	NaN	NaN	NaN	NaN	NaN	19.4872	22.7272	20.3992	21.2027	22.8075	NaN	NaN	NaN	NaN	NaN	NaN	NaN	25.6095	22.9541	21.322	-5.19564	-3.95285	NaN	NaN	-3.69289	-5.0749	-0.948711	-6.6323	-8.66851	NaN	NaN	NaN	NaN	-4.63039	-5.17631	-5.25455	-1.82989	-5.30281	-4.56562	-1.1742
19.3222	NaN	17.9345	20.203	20.6931	20.4495	20.4589	19.7528	17.924	20.2274	20.7121	19.813	21.7385	20.7561	20.6759	NaN	18.256	17.8154	18.7541	20.573	22.6045	22.4169	24.0516	19.7206	24.3334	20.8368	21.1267	20.658	NaN	21.2457	-5.78825	NaN	-8.73425	-5.51305	-4.27133	-4.80336	-5.02859	-5.13401	-8.04491	-6.70309	-5.59327	-5.16508	-2.74937	-4.36921	-6.68726	NaN	-7.61876	-8.25026	-6.56639	-5.28362
22.4772	NaN	NaN	NaN	NaN	21.2197	19.8307	20.4999	22.826	23.1676	NaN	NaN	20.6185	23.568	NaN	21.9771	22.3931	20.7727	NaN	21.2533	NaN	20.1679	23.0108	NaN	22.5251	23.564	27.5901	21.8498	23.7419	28.4918	-0.318632	NaN	NaN	NaN	NaN	-1.38605	-3.40462	-0.991762	0.43873	0.487103	NaN	NaN	-2.66821	1.21162	NaN	-1.34984	-0.773918	-2.00839	NaN	-1.48975
NaN	NaN	NaN	NaN	NaN	20.7345	20.9412	NaN	21.6144	21.9171	NaN	NaN	NaN	NaN	NaN	23.7283	19.9778	19.987	NaN	20.4208	NaN	NaN	NaN	NaN	NaN	21.3135	20.3547	26.5879	25.2352	22.8123	NaN	NaN	NaN	NaN	NaN	-7.06251	-9.40076	NaN	-7.81817	-6.227	NaN	NaN	NaN	NaN	NaN	-2.43639	-6.61113	-7.07239	NaN	-9.30996
NaN	NaN	NaN	NaN	NaN	19.0376	20.2691	16.8234	17.5328	18.3279	NaN	NaN	NaN	NaN	NaN	18.8394	18.1553	19.0647	NaN	18.4182	NaN	NaN	NaN	NaN	NaN	19.4164	19.569	25.7006	21.3063	19.7528	NaN	NaN	NaN	NaN	NaN	-4.34174	-4.60003	-6.8203	-6.75031	-5.4609	NaN	NaN	NaN	NaN	NaN	-3.16622	-5.80554	-5.18226	NaN	-5.41346
23.5797	19.7798	NaN	20.2357	NaN	17.036	NaN	NaN	18.8992	22.5858	19.7462	20.2823	19.289	NaN	18.6876	17.8501	18.4855	NaN	17.282	NaN	19.1215	NaN	23.3515	NaN	18.5106	22.3912	28.2578	17.4305	23.5875	28.7614	-0.496202	-1.80975	NaN	-1.60833	NaN	-4.11338	NaN	NaN	-1.80979	0.73675	-1.67707	-1.31282	-1.90556	NaN	-3.03058	-3.14516	-2.23171	NaN	-3.9963	NaN
31.0337	18.6231	25.6688	NaN	26.3496	24.7189	33.5425	31.3925	28.4243	29.1314	NaN	NaN	NaN	NaN	NaN	22.86	21.8746	NaN	23.1429	NaN	NaN	NaN	26.8082	NaN	NaN	NaN	NaN	NaN	27.0543	NaN	7.63419	-4.03137	2.59152	NaN	3.29618	1.59151	10.2715	8.21552	5.36204	5.85589	NaN	NaN	NaN	NaN	NaN	-0.760256	-1.32464	NaN	0.0014267	NaN
20.5532	21.5853	20.0418	16.3562	21.991	15.2688	19.4934	14.9839	23.1017	NaN	19.7687	17.8952	21.837	19.3428	NaN	NaN	23.4274	16.4065	NaN	20.7993	20.8757	20.7467	26.2373	NaN	24.7983	26.6043	31.1031	23.7661	24.4733	28.2356	-2.32695	-0.846222	-2.7657	-3.84849	-0.785025	-4.30689	-0.275185	-6.12002	0.292452	NaN	-3.19035	-5.058	-0.543736	-3.70636	NaN	NaN	1.2455	-2.99769	NaN	0.362584
19.0685	NaN	NaN	NaN	NaN	NaN	17.6929	15.6905	NaN	18.7576	19.6802	16.4658	18.2994	16.6986	NaN	NaN	16.2057	NaN	NaN	NaN	19.3444	23.0151	27.1348	16.952	25.5273	26.1382	31.5889	NaN	25.1464	29.1969	-1.68687	NaN	NaN	NaN	NaN	NaN	-5.00441	-4.32753	NaN	-2.80176	-0.840534	-4.98227	-2.96543	-3.93366	NaN	NaN	-4.69237	NaN	NaN	NaN
27.083	NaN	NaN	NaN	20.1348	NaN	29.2114	26.0464	19.2363	21.6314	NaN	NaN	NaN	NaN	NaN	NaN	NaN	NaN	NaN	NaN	NaN	NaN	18.917	NaN	NaN	NaN	NaN	NaN	NaN	NaN	1.75694	NaN	NaN	NaN	-3.04224	NaN	4.61235	2.08168	-3.74072	-1.28958	NaN	NaN	NaN	NaN	NaN	NaN	NaN	NaN	NaN	NaN
21.0949	21.3146	NaN	20.9282	21.6065	21.494	NaN	NaN	NaN	19.9825	21.1364	20.6374	21.1133	21.0044	21.3184	18.5474	21.2401	NaN	NaN	NaN	NaN	NaN	NaN	NaN	NaN	NaN	NaN	NaN	NaN	NaN	-1.99106	-1.07927	NaN	-2.06267	-1.00606	0.625084	NaN	NaN	NaN	-3.96944	-1.74618	-2.79191	-1.38712	-1.81862	-1.62703	-2.9609	0.105049	NaN	NaN	NaN
22.9651	NaN	NaN	NaN	18.4884	NaN	27.3086	21.5507	18.2354	NaN	NaN	NaN	NaN	NaN	NaN	NaN	NaN	NaN	NaN	NaN	NaN	NaN	NaN	NaN	NaN	NaN	18.6714	NaN	NaN	NaN	-2.46435	NaN	NaN	NaN	-7.06097	NaN	1.12844	-2.1142	-7.87893	NaN	NaN	NaN	NaN	-3.46119	NaN	NaN	NaN	NaN	NaN	NaN
NaN	20.9609	NaN	NaN	19.8594	20.5637	22.1313	22.0048	NaN	NaN	NaN	20.3087	NaN	NaN	NaN	20.3035	21.7144	NaN	NaN	20.2551	NaN	NaN	NaN	NaN	NaN	NaN	NaN	NaN	NaN	NaN	NaN	-3.113	NaN	NaN	-4.69262	-3.30728	-2.45648	-2.5073	NaN	NaN	NaN	-4.16684	NaN	NaN	NaN	-3.93208	-1.81916	NaN	NaN	-3.90367
NaN	NaN	NaN	NaN	NaN	21.2291	20.0144	22.7002	20.6812	21.7585	NaN	NaN	NaN	NaN	NaN	22.6018	22.7873	21.0481	NaN	22.5719	NaN	NaN	NaN	NaN	NaN	NaN	NaN	NaN	NaN	NaN	NaN	NaN	NaN	NaN	-4.35972	-1.95551	-4.36112	-0.839975	-3.79324	-3.41204	-5.20507	-2.76963	NaN	NaN	NaN	-0.281712	-0.662792	-1.97828	NaN	-0.436122
NaN	NaN	NaN	NaN	NaN	19.3539	22.2804	NaN	NaN	NaN	NaN	NaN	NaN	NaN	NaN	20.0018	21.1816	19.9466	19.3889	20.8759	NaN	NaN	NaN	NaN	NaN	NaN	NaN	NaN	NaN	NaN	-3.23716	-3.13288	NaN	NaN	-3.18937	-3.81466	-1.10207	NaN	NaN	NaN	NaN	NaN	NaN	NaN	NaN	-3.16039	-1.98253	-3.56141	-4.95449	-2.03681
[truncated: 29 more columns]
